# Supplementary material for: Wearable bio-adhesive metal detector array (BioMDA) for spinal implants
Source: Nat Commun. 2024 Sep 6;15:7800. doi: 10.1038/s41467-024-51987-2 (PMC11379874; doi:10.1038/s41467-024-51987-2)
Supplement: Supplementary file 8 — Source Data [file 41467_2024_51987_MOESM8_ESM.xlsx]

## Sheet: Fig 2d
	distance	force (mN)
		400 nm	200 nm	100 nm	w/o coating
	0	835	633	462	440
	1	523	383	273	248
	2	375	267	171	161
	3	263	186	117	110
	4	196	136	86	81
	5	160	106	66	58
	6	126	84	51	44
	7	108	68	39	32
	8	89	56	32	24
	9	80	47	27	17
	10	68	40	23	14
	11	64	35	20	13
	12	49	30	18	11
	13	45	27	16	9
	14	44	25	14	8
	15	40	23	13	6
	16	38	21	12	5

## Sheet: Fig 2f
	thickness (um)	amplitude (mV)
	50	128.4	138	132.1
	100	73.6	67.4	68.5
	150	26.9	29.7	28.4
	200	21.4	23.1	22.8
	250	10.3	10.2	10.5

## Sheet: Fig 2g
	thickness (um)	detection distance (mm)
	50	20
	100	17
	150	12
	200	6
	250	3

## Sheet: Fig 2h
	angle (degree)	amplitude (mV)
	30	50.1	49.5	46.1	43
	60	26.9	29.7	28.4	27.8
	90	7.5	7.1	7.4	7.2

## Sheet: Fig 2i
	time (s)	voltage (mV)
	0	0.52686
	0.001	0.65065
	0.002	0.76652
	0.003	0.87356
	0.004	0.97209
	0.005	1.05852
	0.006	1.13383
	0.007	1.19794
	0.008	1.25082
	0.009	1.29254
	0.01	1.32321
	0.011	1.34302
	0.012	1.35227
	0.013	1.35297
	0.014	1.34185
	0.015	1.32162
	0.016	1.29337
	0.017	1.2582
	0.018	1.21715
	0.019	1.17125
	0.02	1.12157
	0.021	1.06922
	0.022	1.01714
	0.023	0.96222
	0.024	0.90765
	0.025	0.85473
	0.026	0.8046
	0.027	0.75828
	0.028	0.71669
	0.029	0.68068
	0.03	0.65106
	0.031	0.63
	0.032	0.61455
	0.033	0.60663
	0.034	0.60662
	0.035	0.61473
	0.036	0.63106
	0.037	0.65561
	0.038	0.68829
	0.039	0.72894
	0.04	0.77821
	0.041	0.8333
	0.042	0.89448
	0.043	0.96104
	0.044	1.0323
	0.045	1.10753
	0.046	1.18604
	0.047	1.26714
	0.048	1.3501
	0.049	1.43496
	0.05	1.51896
	0.051	1.60192
	0.052	1.68303
	0.053	1.76156
	0.054	1.83691
	0.055	1.90859
	0.056	1.97621
	0.057	2.03951
	0.058	2.09935
	0.059	2.15283
	0.06	2.20086
	0.061	2.24341
	0.062	2.28053
	0.063	2.3124
	0.064	2.33934
	0.065	2.36178
	0.066	2.38028
	0.067	2.39713
	0.068	2.40895
	0.069	2.41803
	0.07	2.42508
	0.071	2.43079
	0.072	2.43588
	0.073	2.44111
	0.074	2.44729
	0.075	2.45526
	0.076	2.46789
	0.077	2.48104
	0.078	2.49733
	0.079	2.51735
	0.08	2.54159
	0.081	2.57048
	0.082	2.60443
	0.083	2.6438
	0.084	2.68894
	0.085	2.74217
	0.086	2.7985
	0.087	2.85986
	0.088	2.9261
	0.089	2.99701
	0.09	3.07235
	0.091	3.15184
	0.092	3.23524
	0.093	3.32227
	0.094	3.41474
	0.095	3.50692
	0.096	3.6003
	0.097	3.69433
	0.098	3.78847
	0.099	3.88227
	0.1	3.97535
	0.101	4.06744
	0.102	4.15835
	0.103	4.25032
	0.104	4.33725
	0.105	4.42123
	0.106	4.50211
	0.107	4.57982
	0.108	4.65443
	0.109	4.72609
	0.11	4.79513
	0.111	4.86202
	0.112	4.93002
	0.113	4.9929
	0.114	5.05383
	0.115	5.11333
	0.116	5.17196
	0.117	5.2303
	0.118	5.28898
	0.119	5.34874
	0.12	5.41037
	0.121	5.47756
	0.122	5.54381
	0.123	5.61262
	0.124	5.68454
	0.125	5.76008
	0.126	5.83963
	0.127	5.92357
	0.128	6.01224
	0.129	6.10594
	0.13	6.20785
	0.131	6.31066
	0.132	6.41727
	0.133	6.5276
	0.134	6.64145
	0.135	6.75856
	0.136	6.87861
	0.137	7.00126
	0.138	7.12614
	0.139	7.25597
	0.14	7.38232
	0.141	7.50776
	0.142	7.63175
	0.143	7.75376
	0.144	7.87329
	0.145	7.98991
	0.146	8.10329
	0.147	8.21321
	0.148	8.32316
	0.149	8.42391
	0.15	8.51893
	0.151	8.6082
	0.152	8.69179
	0.153	8.76986
	0.154	8.84277
	0.155	8.91106
	0.156	8.97553
	0.157	9.04108
	0.158	9.09872
	0.159	9.15333
	0.16	9.20588
	0.161	9.25734
	0.162	9.30874
	0.163	9.36118
	0.164	9.41588
	0.165	9.47419
	0.166	9.54099
	0.167	9.60901
	0.168	9.68298
	0.169	9.76412
	0.17	9.85346
	0.171	9.95182
	0.172	10.0599
	0.173	10.178
	0.174	10.3067
	0.175	10.4476
	0.176	10.5967
	0.177	10.7562
	0.178	10.9261
	0.179	11.1063
	0.18	11.2963
	0.181	11.495
	0.182	11.7009
	0.183	11.9121
	0.184	12.1252
	0.185	12.3407
	0.186	12.5568
	0.187	12.7723
	0.188	12.9857
	0.189	13.1952
	0.19	13.3981
	0.191	13.5916
	0.192	13.7718
	0.193	13.9316
	0.194	14.0762
	0.195	14.2013
	0.196	14.3057
	0.197	14.388
	0.198	14.4466
	0.199	14.4792
	0.2	14.4831
	0.201	14.4551
	0.202	14.3878
	0.203	14.2904
	0.204	14.1594
	0.205	13.995
	0.206	13.7977
	0.207	13.5677
	0.208	13.3048
	0.209	13.0087
	0.21	12.6788
	0.211	12.3101
	0.212	11.9154
	0.213	11.4927
	0.214	11.0447
	0.215	10.5738
	0.216	10.0823
	0.217	9.57245
	0.218	9.04631
	0.219	8.50608
	0.22	7.94949
	0.221	7.39127
	0.222	6.83014
	0.223	6.26921
	0.224	5.71147
	0.225	5.1598
	0.226	4.61705
	0.227	4.08605
	0.228	3.5697
	0.229	3.06574
	0.23	2.58983
	0.231	2.13822
	0.232	1.71219
	0.233	1.31292
	0.234	0.94163
	0.235	0.5996
	0.236	0.28812
	0.237	0.00842
	0.238	-0.24445
	0.239	-0.45533
	0.24	-0.63216
	0.241	-0.77674
	0.242	-0.89078
	0.243	-0.9757
	0.244	-1.03273
	0.245	-1.06299
	0.246	-1.06768
	0.247	-1.0542
	0.248	-1.00987
	0.249	-0.94494
	0.25	-0.86323
	0.251	-0.76818
	0.252	-0.66271
	0.253	-0.54933
	0.254	-0.43026
	0.255	-0.3076
	0.256	-0.18802
	0.257	-0.06281
	0.258	0.05979
	0.259	0.17665
	0.26	0.28516
	0.261	0.38328
	0.262	0.46954
	0.263	0.54287
	0.264	0.60255
	0.265	0.64608
	0.266	0.67805
	0.267	0.6956
	0.268	0.6983
	0.269	0.68611
	0.27	0.65937
	0.271	0.61884
	0.272	0.56565
	0.273	0.50123
	0.274	0.42727
	0.275	0.34572
	0.276	0.25829
	0.277	0.16679
	0.278	0.07303
	0.279	-0.02117
	0.28	-0.11392
	0.281	-0.20335
	0.282	-0.28751
	0.283	-0.36409
	0.284	-0.43217
	0.285	-0.48968
	0.286	-0.53517
	0.287	-0.56745
	0.288	-0.58565
	0.289	-0.58918
	0.29	-0.57774
	0.291	-0.55135
	0.292	-0.51067
	0.293	-0.45536
	0.294	-0.38643
	0.295	-0.30477
	0.296	-0.21151
	0.297	-0.10803
	0.298	0.00402
	0.299	0.12268
	0.3	0.2457
	0.301	0.36986
	0.302	0.49437
	0.303	0.61613
	0.304	0.73279
	0.305	0.84209
	0.306	0.94188
	0.307	1.03011
	0.308	1.10477
	0.309	1.16401
	0.31	1.2062
	0.311	1.22956
	0.312	1.23309
	0.313	1.216
	0.314	1.17781
	0.315	1.11845
	0.316	1.03822
	0.317	0.93787
	0.318	0.81865
	0.319	0.68351
	0.32	0.53136
	0.321	0.36556
	0.322	0.18846
	0.323	0.00256
	0.324	-0.18945
	0.325	-0.38461
	0.326	-0.57965
	0.327	-0.77101
	0.328	-0.95424
	0.329	-1.12703
	0.33	-1.28529
	0.331	-1.42573
	0.332	-1.54541
	0.333	-1.64171
	0.334	-1.71235
	0.335	-1.75547
	0.336	-1.76956
	0.337	-1.75624
	0.338	-1.70787
	0.339	-1.62642
	0.34	-1.51173
	0.341	-1.36425
	0.342	-1.18519
	0.343	-0.97668
	0.344	-0.74187
	0.345	-0.48496
	0.346	-0.21812
	0.347	0.07171
	0.348	0.37375
	0.349	0.6839
	0.35	0.9977
	0.351	1.30999
	0.352	1.61473
	0.353	1.90484
	0.354	2.17225
	0.355	2.39859
	0.356	2.601
	0.357	2.76528
	0.358	2.88698
	0.359	2.96178
	0.36	2.98522
	0.361	2.9525
	0.362	2.85841
	0.363	2.69755
	0.364	2.45586
	0.365	2.15261
	0.366	1.77925
	0.367	1.3363
	0.368	0.82469
	0.369	0.24565
	0.37	-0.39937
	0.371	-1.10859
	0.372	-1.87971
	0.373	-2.71537
	0.374	-3.59617
	0.375	-4.52154
	0.376	-5.48516
	0.377	-6.48049
	0.378	-7.50076
	0.379	-8.53881
	0.38	-9.5869
	0.381	-10.6367
	0.382	-11.6825
	0.383	-12.707
	0.384	-13.7065
	0.385	-14.6742
	0.386	-15.6036
	0.387	-16.4882
	0.388	-17.3211
	0.389	-18.0952
	0.39	-18.8032
	0.391	-19.4413
	0.392	-19.9958
	0.393	-20.4695
	0.394	-20.862
	0.395	-21.1732
	0.396	-21.4025
	0.397	-21.5493
	0.398	-21.6129
	0.399	-21.5926
	0.4	-21.4926
	0.401	-21.305
	0.402	-21.0417
	0.403	-20.7098
	0.404	-20.3161
	0.405	-19.8665
	0.406	-19.3666
	0.407	-18.8212
	0.408	-18.2354
	0.409	-17.6181
	0.41	-16.9677
	0.411	-16.2979
	0.412	-15.6179
	0.413	-14.9357
	0.414	-14.2581
	0.415	-13.591
	0.416	-12.9395
	0.417	-12.3083
	0.418	-11.7015
	0.419	-11.1241
	0.42	-10.5812
	0.421	-10.0767
	0.422	-9.61355
	0.423	-9.19392
	0.424	-8.81894
	0.425	-8.48899
	0.426	-8.20375
	0.427	-7.9573
	0.428	-7.76062
	0.429	-7.60617
	0.43	-7.49109
	0.431	-7.41231
	0.432	-7.36656
	0.433	-7.35039
	0.434	-7.36004
	0.435	-7.39139
	0.436	-7.43199
	0.437	-7.49699
	0.438	-7.57246
	0.439	-7.65302
	0.44	-7.73385
	0.441	-7.81076
	0.442	-7.88002
	0.443	-7.93821
	0.444	-7.98215
	0.445	-8.00112
	0.446	-8.01148
	0.447	-8.00222
	0.448	-7.97081
	0.449	-7.91546
	0.45	-7.83514
	0.451	-7.72947
	0.452	-7.59861
	0.453	-7.44317
	0.454	-7.25902
	0.455	-7.06035
	0.456	-6.84317
	0.457	-6.60896
	0.458	-6.35952
	0.459	-6.09697
	0.46	-5.82374
	0.461	-5.54251
	0.462	-5.25621
	0.463	-4.96512
	0.464	-4.67936
	0.465	-4.39869
	0.466	-4.12551
	0.467	-3.86204
	0.468	-3.61035
	0.469	-3.37244
	0.47	-3.15018
	0.471	-2.94534
	0.472	-2.75741
	0.473	-2.59287
	0.474	-2.44993
	0.475	-2.32867
	0.476	-2.22892
	0.477	-2.15033
	0.478	-2.0924
	0.479	-2.05446
	0.48	-2.03563
	0.481	-2.03221
	0.482	-2.04909
	0.483	-2.08133
	0.484	-2.12665
	0.485	-2.18286
	0.486	-2.24786
	0.487	-2.31966
	0.488	-2.39631
	0.489	-2.47585
	0.49	-2.55347
	0.491	-2.63402
	0.492	-2.71218
	0.493	-2.78582
	0.494	-2.8531
	0.495	-2.91256
	0.496	-2.96302
	0.497	-3.00351
	0.498	-3.03328
	0.499	-3.04962
	0.5	-3.0573
	0.501	-3.05373
	0.502	-3.03872
	0.503	-3.01232
	0.504	-2.97486
	0.505	-2.92686
	0.506	-2.86902
	0.507	-2.80223
	0.508	-2.72648
	0.509	-2.64547
	0.51	-2.55937
	0.511	-2.46938
	0.512	-2.37665
	0.513	-2.28233
	0.514	-2.18758
	0.515	-2.09349
	0.516	-2.00118
	0.517	-1.91125
	0.518	-1.82595
	0.519	-1.74579
	0.52	-1.67154
	0.521	-1.60383
	0.522	-1.54311
	0.523	-1.48969
	0.524	-1.44373
	0.525	-1.40527
	0.526	-1.3735
	0.527	-1.35
	0.528	-1.33375
	0.529	-1.32431
	0.53	-1.32117
	0.531	-1.32372
	0.532	-1.33127
	0.533	-1.34304
	0.534	-1.35813
	0.535	-1.37443
	0.536	-1.39393
	0.537	-1.41447
	0.538	-1.4351
	0.539	-1.45497
	0.54	-1.47329
	0.541	-1.48931
	0.542	-1.5023
	0.543	-1.51156
	0.544	-1.51504
	0.545	-1.51557
	0.546	-1.51132
	0.547	-1.50191
	0.548	-1.48712
	0.549	-1.46679
	0.55	-1.44088
	0.551	-1.4094
	0.552	-1.37241
	0.553	-1.32893
	0.554	-1.28204
	0.555	-1.23097
	0.556	-1.17611
	0.557	-1.11788
	0.558	-1.05674
	0.559	-0.99314
	0.56	-0.92757
	0.561	-0.86051
	0.562	-0.79159
	0.563	-0.72356
	0.564	-0.65611
	0.565	-0.58973
	0.566	-0.52484
	0.567	-0.46182
	0.568	-0.40102
	0.569	-0.3427
	0.57	-0.28709
	0.571	-0.23347
	0.572	-0.18429
	0.573	-0.13871
	0.574	-0.09675
	0.575	-0.05837
	0.575	0.04362
	0.576	0.08011
	0.577	0.11413
	0.578	0.14544
	0.579	0.17388
	0.58	0.19942
	0.581	0.22293
	0.582	0.24224
	0.583	0.25813
	0.584	0.27063
	0.585	0.27987
	0.586	0.28609
	0.587	0.28967
	0.588	0.29114
	0.589	0.29114
	0.59	0.29182
	0.591	0.29033
	0.592	0.28855
	0.593	0.28698
	0.594	0.28617
	0.595	0.28671
	0.596	0.28927
	0.597	0.29463
	0.598	0.30364
	0.599	0.31895
	0.6	0.3368
	0.601	0.35934
	0.602	0.38692
	0.603	0.41988
	0.604	0.45851
	0.605	0.50315
	0.606	0.55413
	0.607	0.61182
	0.608	0.67839
	0.609	0.74927
	0.61	0.82607
	0.611	0.90856
	0.612	0.99647
	0.613	1.0895
	0.614	1.18738
	0.615	1.28983
	0.616	1.39656
	0.617	1.50908
	0.618	1.62228
	0.619	1.73738
	0.62	1.85377
	0.621	1.97088
	0.622	2.08819
	0.623	2.20517
	0.624	2.32136
	0.625	2.43632
	0.626	2.55152
	0.627	2.66172
	0.628	2.76848
	0.629	2.87149
	0.63	2.97052
	0.631	3.06535
	0.632	3.15584
	0.633	3.24188
	0.634	3.32343
	0.635	3.40263
	0.636	3.47425
	0.637	3.54076
	0.638	3.60249
	0.639	3.65978
	0.64	3.71298
	0.641	3.76242
	0.642	3.80845
	0.643	3.85149
	0.644	3.89424
	0.645	3.93155
	0.646	3.96643
	0.647	3.99953
	0.648	4.03147
	0.649	4.06275
	0.65	4.09383
	0.651	4.12513
	0.652	4.15705
	0.653	4.19218
	0.654	4.22548
	0.655	4.25966
	0.656	4.29516
	0.657	4.33232
	0.658	4.37138
	0.659	4.41249
	0.66	4.45576
	0.661	4.50126
	0.662	4.55092
	0.663	4.60001
	0.664	4.65049
	0.665	4.70239
	0.666	4.75569
	0.667	4.81027
	0.668	4.86602
	0.669	4.92278
	0.67	4.98038
	0.671	5.04026
	0.672	5.09823
	0.673	5.15579
	0.674	5.21284
	0.675	5.26929
	0.676	5.32501
	0.677	5.37992
	0.678	5.43392
	0.679	5.48694
	0.68	5.54035
	0.681	5.59061
	0.682	5.63921
	0.683	5.68624
	0.684	5.73182
	0.685	5.77602
	0.686	5.81897
	0.687	5.86078
	0.688	5.90159
	0.689	5.94288
	0.69	5.98144
	0.691	6.01887
	0.692	6.05541
	0.693	6.09129
	0.694	6.12669
	0.695	6.16177
	0.696	6.19668
	0.697	6.23157
	0.698	6.26805
	0.699	6.30251
	0.7	6.3366
	0.701	6.37041
	0.702	6.40405
	0.703	6.43756
	0.704	6.47099
	0.705	6.5044
	0.706	6.53788
	0.707	6.57331
	0.708	6.60614
	0.709	6.63813
	0.71	6.66926
	0.711	6.6995
	0.712	6.72885
	0.713	6.7574
	0.714	6.78534
	0.715	6.81295
	0.716	6.84295
	0.717	6.86967
	0.718	6.89551
	0.719	6.92058
	0.72	6.94504
	0.721	6.96917
	0.722	6.9934
	0.723	7.01835
	0.724	7.04479
	0.725	7.07644
	0.726	7.10698
	0.727	7.13957
	0.728	7.17464
	0.729	7.21266
	0.73	7.25418
	0.731	7.2999
	0.732	7.35067
	0.733	7.40748
	0.734	7.4741
	0.735	7.54446
	0.736	7.62169
	0.737	7.70621
	0.738	7.79837
	0.739	7.89851
	0.74	8.00695
	0.741	8.12401
	0.742	8.24996
	0.743	8.3869
	0.744	8.53012
	0.745	8.68143
	0.746	8.84068
	0.747	9.0076
	0.748	9.1817
	0.749	9.36232
	0.75	9.54854
	0.751	9.73924
	0.752	9.93344
	0.753	10.1291
	0.754	10.3259
	0.755	10.5232
	0.756	10.7199
	0.757	10.915
	0.758	11.1069
	0.759	11.2935
	0.76	11.4726
	0.761	11.6402
	0.762	11.798
	0.763	11.9441
	0.764	12.0778
	0.765	12.1984
	0.766	12.3046
	0.767	12.3949
	0.768	12.4673
	0.769	12.5193
	0.77	12.5455
	0.771	12.5518
	0.772	12.5356
	0.773	12.4973
	0.774	12.4369
	0.775	12.3543
	0.776	12.2488
	0.777	12.1194
	0.778	11.9646
	0.779	11.7795
	0.78	11.5733
	0.781	11.3439
	0.782	11.0927
	0.783	10.8209
	0.784	10.5296
	0.785	10.2193
	0.786	9.89046
	0.787	9.54338
	0.788	9.1743
	0.789	8.79472
	0.79	8.40275
	0.791	8.00035
	0.792	7.58934
	0.793	7.17142
	0.794	6.74814
	0.795	6.32099
	0.796	5.89148
	0.797	5.45678
	0.798	5.02984
	0.799	4.60787
	0.8	4.19239
	0.801	3.78488
	0.802	3.38681
	0.803	2.99976
	0.804	2.62534
	0.805	2.26522
	0.806	1.91624
	0.807	1.592
	0.808	1.28769
	0.809	1.00346
	0.81	0.7395
	0.811	0.4962
	0.812	0.27409
	0.813	0.07386
	0.814	-0.10381
	0.815	-0.26356
	0.816	-0.39244
	0.817	-0.4975
	0.818	-0.58038
	0.819	-0.64251
	0.82	-0.68505
	0.821	-0.70893
	0.822	-0.71495
	0.823	-0.70392
	0.824	-0.68163
	0.825	-0.63769
	0.826	-0.58
	0.827	-0.51132
	0.828	-0.4341
	0.829	-0.35045
	0.83	-0.26215
	0.831	-0.1708
	0.832	-0.07792
	0.833	0.01158
	0.834	0.10412
	0.835	0.19373
	0.836	0.27811
	0.837	0.35536
	0.838	0.42395
	0.839	0.48274
	0.84	0.53088
	0.841	0.56777
	0.842	0.59172
	0.843	0.60551
	0.844	0.60729
	0.845	0.59675
	0.846	0.57389
	0.847	0.53899
	0.848	0.49264
	0.849	0.43575
	0.85	0.36949
	0.851	0.29552
	0.852	0.21484
	0.853	0.12917
	0.854	0.04007
	0.855	-0.05087
	0.856	-0.14206
	0.857	-0.2318
	0.858	-0.31839
	0.859	-0.40001
	0.86	-0.47452
	0.861	-0.54099
	0.862	-0.59751
	0.863	-0.64272
	0.864	-0.67544
	0.865	-0.69477
	0.866	-0.70001
	0.867	-0.69076
	0.868	-0.66685
	0.869	-0.6289
	0.87	-0.57601
	0.871	-0.5092
	0.872	-0.4292
	0.873	-0.33699
	0.874	-0.23377
	0.875	-0.12102
	0.876	-0.000557089
	0.877	0.12551
	0.878	0.25388
	0.879	0.38432
	0.88	0.51358
	0.881	0.63934
	0.882	0.75933
	0.883	0.87133
	0.884	0.97316
	0.885	1.06267
	0.886	1.13776
	0.887	1.19632
	0.888	1.23676
	0.889	1.25764
	0.89	1.25788
	0.891	1.23672
	0.892	1.19375
	0.893	1.12893
	0.894	1.04264
	0.895	0.93572
	0.896	0.81067
	0.897	0.66615
	0.898	0.50522
	0.899	0.32996
	0.9	0.14265
	0.901	-0.05416
	0.902	-0.25766
	0.903	-0.46466
	0.904	-0.67161
	0.905	-0.8738
	0.906	-1.06936
	0.907	-1.2538
	0.908	-1.42367
	0.909	-1.57575
	0.91	-1.70712
	0.911	-1.81511
	0.912	-1.89737
	0.913	-1.95181
	0.914	-1.97904
	0.915	-1.97166
	0.916	-1.93075
	0.917	-1.85555
	0.918	-1.74596
	0.919	-1.60259
	0.92	-1.42698
	0.921	-1.22164
	0.922	-0.99008
	0.923	-0.74369
	0.924	-0.46919
	0.925	-0.17684
	0.926	0.1296
	0.927	0.44592
	0.928	0.76717
	0.929	1.08744
	0.93	1.39969
	0.931	1.69582
	0.932	1.95691
	0.933	2.20081
	0.934	2.41261
	0.935	2.58742
	0.936	2.72046
	0.937	2.80669
	0.938	2.84061
	0.939	2.81619
	0.94	2.72705
	0.941	2.55716
	0.942	2.32685
	0.943	2.02579
	0.944	1.65361
	0.945	1.21033
	0.946	0.69622
	0.947	0.11172
	0.948	-0.54248
	0.949	-1.26526
	0.95	-2.06124
	0.951	-2.91007
	0.952	-3.81254
	0.953	-4.76283
	0.954	-5.75486
	0.955	-6.78227
	0.956	-7.83823
	0.957	-8.91534
	0.958	-10.0055
	0.959	-11.1033
	0.96	-12.1909
	0.961	-13.2641
	0.962	-14.3158
	0.963	-15.3387
	0.964	-16.3257
	0.965	-17.269
	0.966	-18.1607
	0.967	-18.9922
	0.968	-19.7579
	0.969	-20.4441
	0.97	-21.0519
	0.971	-21.5793
	0.972	-22.0249
	0.973	-22.387
	0.974	-22.6635
	0.975	-22.852
	0.976	-22.9503
	0.977	-22.9604
	0.978	-22.8742
	0.979	-22.702
	0.98	-22.4503
	0.981	-22.1247
	0.982	-21.7307
	0.983	-21.2727
	0.984	-20.7551
	0.985	-20.1821
	0.986	-19.5621
	0.987	-18.8932
	0.988	-18.1896
	0.989	-17.4608
	0.99	-16.7155
	0.991	-15.9611
	0.992	-15.2042
	0.993	-14.4506
	0.994	-13.7059
	0.995	-12.9761
	0.996	-12.2657
	0.997	-11.5821
	0.998	-10.9311
	0.999	-10.317
	1	-9.74371
	1.001	-9.21389
	1.002	-8.72966
	1.003	-8.29249
	1.004	-7.89932
	1.005	-7.56057
	1.006	-7.27122
	1.007	-7.02981
	1.008	-6.83456
	1.009	-6.68342
	1.01	-6.57411
	1.011	-6.50404
	1.012	-6.47024
	1.013	-6.4617
	1.014	-6.49328
	1.015	-6.55146
	1.016	-6.63077
	1.017	-6.72626
	1.018	-6.83347
	1.019	-6.94841
	1.02	-7.06731
	1.021	-7.18651
	1.022	-7.29425
	1.023	-7.40688
	1.024	-7.51142
	1.025	-7.60382
	1.026	-7.68081
	1.027	-7.73991
	1.028	-7.77932
	1.029	-7.7977
	1.03	-7.7941
	1.031	-7.76197
	1.032	-7.71562
	1.033	-7.64854
	1.034	-7.56058
	1.035	-7.45205
	1.036	-7.32371
	1.037	-7.1767
	1.038	-7.01244
	1.039	-6.83263
	1.04	-6.63595
	1.041	-6.43256
	1.042	-6.22136
	1.043	-6.0044
	1.044	-5.78365
	1.045	-5.56106
	1.046	-5.33851
	1.047	-5.11785
	1.048	-4.90089
	1.049	-4.68757
	1.05	-4.48424
	1.051	-4.2905
	1.052	-4.10753
	1.053	-3.93622
	1.054	-3.77728
	1.055	-3.63118
	1.056	-3.49824
	1.057	-3.37862
	1.058	-3.27028
	1.059	-3.178
	1.06	-3.09908
	1.061	-3.0327
	1.062	-2.97798
	1.063	-2.93402
	1.064	-2.89985
	1.065	-2.87448
	1.066	-2.85684
	1.067	-2.84319
	1.068	-2.83871
	1.069	-2.83909
	1.07	-2.84277
	1.071	-2.8484
	1.072	-2.85481
	1.073	-2.861
	1.074	-2.8661
	1.075	-2.8693
	1.076	-2.8672
	1.077	-2.86566
	1.078	-2.86103
	1.079	-2.85252
	1.08	-2.83958
	1.081	-2.8219
	1.082	-2.79932
	1.083	-2.77183
	1.084	-2.73951
	1.085	-2.7004
	1.086	-2.65997
	1.087	-2.61617
	1.088	-2.56918
	1.089	-2.51924
	1.09	-2.46665
	1.091	-2.41178
	1.092	-2.35503
	1.093	-2.29677
	1.094	-2.23592
	1.095	-2.17659
	1.096	-2.11762
	1.097	-2.05932
	1.098	-2.00192
	1.099	-1.94561
	1.1	-1.89055
	1.101	-1.83681
	1.102	-1.78443
	1.103	-1.73226
	1.104	-1.68318
	1.105	-1.63597
	1.106	-1.59052
	1.107	-1.54667
	1.108	-1.50426
	1.109	-1.46308
	1.11	-1.4229
	1.111	-1.38347
	1.112	-1.34342
	1.113	-1.30527
	1.114	-1.26761
	1.115	-1.23015
	1.116	-1.19264
	1.117	-1.15489
	1.118	-1.11677
	1.119	-1.07815
	1.12	-1.03898
	1.121	-0.99811
	1.122	-0.95826
	1.123	-0.91819
	1.124	-0.87784
	1.125	-0.83719
	1.126	-0.79632
	1.127	-0.75534
	1.128	-0.71446
	1.129	-0.67389
	1.13	-0.63285
	1.131	-0.59413
	1.132	-0.55677
	1.133	-0.52084
	1.134	-0.48645
	1.135	-0.45373
	1.136	-0.42285
	1.137	-0.39398
	1.138	-0.36726
	1.139	-0.34184
	1.14	-0.32031
	1.141	-0.30159
	1.142	-0.28558
	1.143	-0.27219
	1.144	-0.26131
	1.145	-0.25279
	1.146	-0.24648
	1.147	-0.24214
	1.148	-0.23841
	1.149	-0.23776
	1.15	-0.23875
	1.151	-0.24104
	1.152	-0.24429
	1.153	-0.24814
	1.154	-0.2522
	1.155	-0.25605
	1.156	-0.25919
	1.157	-0.25986
	1.158	-0.26074
	1.159	-0.26027
	1.16	-0.25811
	1.161	-0.25398
	1.162	-0.24756
	1.163	-0.23854
	1.164	-0.22654
	1.165	-0.21116
	1.166	-0.19063
	1.167	-0.16811
	1.168	-0.14222
	1.168	-0.12229
	1.169	-0.07622
	1.17	-0.02811
	1.171	0.02337
	1.172	0.07513
	1.173	0.12837
	1.174	0.18308
	1.175	0.23916
	1.176	0.29653
	1.177	0.35506
	1.178	0.4146
	1.179	0.47501
	1.18	0.53725
	1.181	0.59823
	1.182	0.65897
	1.183	0.71934
	1.184	0.77916
	1.185	0.83826
	1.186	0.89642
	1.187	0.95342
	1.188	1.00903
	1.189	1.06406
	1.19	1.11569
	1.191	1.16496
	1.192	1.21184
	1.193	1.25633
	1.194	1.29836
	1.195	1.33787
	1.196	1.37479
	1.197	1.40905
	1.198	1.44156
	1.199	1.4699
	1.2	1.49531
	1.201	1.51802
	1.202	1.53824
	1.203	1.55614
	1.204	1.57187
	1.205	1.58555
	1.206	1.59731
	1.207	1.6082
	1.208	1.61614
	1.209	1.62244
	1.21	1.62746
	1.211	1.63148
	1.212	1.63476
	1.213	1.6375
	1.214	1.63988
	1.215	1.64207
	1.216	1.64505
	1.217	1.64691
	1.218	1.64876
	1.219	1.65081
	1.22	1.65325
	1.221	1.6562
	1.222	1.65977
	1.223	1.66405
	1.224	1.66913
	1.225	1.67588
	1.226	1.68232
	1.227	1.6893
	1.228	1.69684
	1.229	1.70493
	1.23	1.71361
	1.231	1.72288
	1.232	1.73281
	1.233	1.74348
	1.234	1.7559
	1.235	1.76783
	1.236	1.78011
	1.237	1.7927
	1.238	1.8056
	1.239	1.81884
	1.24	1.83251
	1.241	1.8468
	1.242	1.86195
	1.243	1.87933
	1.244	1.89638
	1.245	1.9142
	1.246	1.93285
	1.247	1.95241
	1.248	1.97303
	1.249	1.99495
	1.25	2.01848
	1.251	2.04399
	1.252	2.07321
	1.253	2.10317
	1.254	2.13522
	1.255	2.16947
	1.256	2.20603
	1.257	2.24505
	1.258	2.28672
	1.259	2.3313
	1.26	2.37909
	1.261	2.43177
	1.262	2.48596
	1.263	2.543
	1.264	2.60286
	1.265	2.66549
	1.266	2.73084
	1.267	2.79889
	1.268	2.86961
	1.269	2.94298
	1.27	3.02044
	1.271	3.09812
	1.272	3.17726
	1.273	3.25762
	1.274	3.33896
	1.275	3.42102
	1.276	3.50355
	1.277	3.58632
	1.278	3.66908
	1.279	3.75316
	1.28	3.83428
	1.281	3.91379
	1.282	3.99147
	1.283	4.06711
	1.284	4.14052
	1.285	4.2115
	1.286	4.2799
	1.287	4.3456
	1.288	4.41032
	1.289	4.46946
	1.29	4.52491
	1.291	4.57677
	1.292	4.62517
	1.293	4.67022
	1.294	4.71207
	1.295	4.75095
	1.296	4.78711
	1.297	4.82292
	1.298	4.85365
	1.299	4.88181
	1.3	4.90785
	1.301	4.93223
	1.302	4.9554
	1.303	4.9778
	1.304	4.99994
	1.305	5.02236
	1.306	5.0478
	1.307	5.07144
	1.308	5.09595
	1.309	5.12184
	1.31	5.14956
	1.311	5.17951
	1.312	5.2121
	1.313	5.24775
	1.314	5.28689
	1.315	5.33208
	1.316	5.37821
	1.317	5.4276
	1.318	5.48036
	1.319	5.53657
	1.32	5.59628
	1.321	5.65954
	1.322	5.72641
	1.323	5.79697
	1.324	5.87354
	1.325	5.95026
	1.326	6.0291
	1.327	6.10975
	1.328	6.19194
	1.329	6.2754
	1.33	6.35996
	1.331	6.44552
	1.332	6.53205
	1.333	6.62225
	1.334	6.70914
	1.335	6.79507
	1.336	6.87977
	1.337	6.96301
	1.338	7.0447
	1.339	7.12488
	1.34	7.20378
	1.341	7.28177
	1.342	7.36264
	1.343	7.43845
	1.344	7.51264
	1.345	7.58543
	1.346	7.65711
	1.347	7.72808
	1.348	7.79888
	1.349	7.87023
	1.35	7.94304
	1.351	8.02177
	1.352	8.09862
	1.353	8.17771
	1.354	8.25976
	1.355	8.34542
	1.356	8.43533
	1.357	8.53013
	1.358	8.6305
	1.359	8.73714
	1.36	8.85336
	1.361	8.97316
	1.362	9.09979
	1.363	9.23377
	1.364	9.37543
	1.365	9.52488
	1.366	9.68198
	1.367	9.84636
	1.368	10.0174
	1.369	10.195
	1.37	10.3766
	1.371	10.5628
	1.372	10.7533
	1.373	10.9477
	1.374	11.1448
	1.375	11.3432
	1.376	11.541
	1.377	11.7358
	1.378	11.9235
	1.379	12.1056
	1.38	12.28
	1.381	12.4457
	1.382	12.6015
	1.383	12.746
	1.384	12.8768
	1.385	12.9913
	1.386	13.0863
	1.387	13.1552
	1.388	13.2039
	1.389	13.229
	1.39	13.23
	1.391	13.2064
	1.392	13.1572
	1.393	13.0812
	1.394	12.9766
	1.395	12.8414
	1.396	12.6695
	1.397	12.4705
	1.398	12.2418
	1.399	11.9845
	1.4	11.6998
	1.401	11.3887
	1.402	11.0517
	1.403	10.6893
	1.404	10.302
	1.405	9.88617
	1.406	9.45414
	1.407	9.00448
	1.408	8.5398
	1.409	8.06261
	1.41	7.57529
	1.411	7.08017
	1.412	6.57951
	1.413	6.07564
	1.414	5.56662
	1.415	5.06635
	1.416	4.57288
	1.417	4.08851
	1.418	3.61542
	1.419	3.15579
	1.42	2.71179
	1.421	2.28564
	1.422	1.87958
	1.423	1.49086
	1.424	1.13362
	1.425	0.80307
	1.426	0.49935
	1.427	0.2226
	1.428	-0.02694
	1.429	-0.24885
	1.43	-0.44267
	1.431	-0.60798
	1.432	-0.74998
	1.433	-0.8556
	1.434	-0.93289
	1.435	-0.98422
	1.436	-1.01173
	1.437	-1.01724
	1.438	-1.0023
	1.439	-0.96827
	1.44	-0.91654
	1.441	-0.85382
	1.442	-0.76941
	1.443	-0.67225
	1.444	-0.56565
	1.445	-0.45254
	1.446	-0.33537
	1.447	-0.21621
	1.448	-0.09686
	1.449	0.021
	1.45	0.13203
	1.451	0.24351
	1.452	0.34916
	1.453	0.44681
	1.454	0.53473
	1.455	0.61158
	1.456	0.67642
	1.457	0.72861
	1.458	0.76774
	1.459	0.79203
	1.46	0.80514
	1.461	0.80532
	1.462	0.79258
	1.463	0.76716
	1.464	0.7295
	1.465	0.68031
	1.466	0.62046
	1.467	0.55106
	1.468	0.47357
	1.469	0.38893
	1.47	0.29877
	1.471	0.20453
	1.472	0.10761
	1.473	0.00939
	1.474	-0.08876
	1.475	-0.18542
	1.476	-0.27911
	1.477	-0.36766
	1.478	-0.4513
	1.479	-0.52803
	1.48	-0.5967
	1.481	-0.65635
	1.482	-0.70618
	1.483	-0.74551
	1.484	-0.77383
	1.485	-0.79071
	1.486	-0.79582
	1.487	-0.78926
	1.488	-0.77113
	1.489	-0.74174
	1.49	-0.70152
	1.491	-0.65105
	1.492	-0.59104
	1.493	-0.52236
	1.494	-0.44607
	1.495	-0.36399
	1.496	-0.27597
	1.497	-0.18409
	1.498	-0.08978
	1.499	0.00555
	1.5	0.10053
	1.501	0.19377
	1.502	0.28389
	1.503	0.36943
	1.504	0.44848
	1.505	0.5208
	1.506	0.58468
	1.507	0.63905
	1.508	0.68298
	1.509	0.71576
	1.51	0.7368
	1.511	0.74571
	1.512	0.74225
	1.513	0.72673
	1.514	0.69841
	1.515	0.65802
	1.516	0.60608
	1.517	0.54327
	1.518	0.47041
	1.519	0.38851
	1.52	0.29881
	1.521	0.20275
	1.522	0.10295
	1.523	-0.00114
	1.524	-0.10682
	1.525	-0.21232
	1.526	-0.31593
	1.527	-0.41599
	1.528	-0.51079
	1.529	-0.59866
	1.53	-0.67787
	1.531	-0.74627
	1.532	-0.8034
	1.533	-0.84751
	1.534	-0.87752
	1.535	-0.89254
	1.536	-0.89193
	1.537	-0.87529
	1.538	-0.84247
	1.539	-0.7936
	1.54	-0.72979
	1.541	-0.64998
	1.542	-0.55574
	1.543	-0.44818
	1.544	-0.32855
	1.545	-0.19832
	1.546	-0.05923
	1.547	0.08671
	1.548	0.23713
	1.549	0.38822
	1.55	0.54026
	1.551	0.68959
	1.552	0.83374
	1.553	0.97036
	1.554	1.09715
	1.555	1.21186
	1.556	1.31224
	1.557	1.39608
	1.558	1.46103
	1.559	1.50582
	1.56	1.52894
	1.561	1.52936
	1.562	1.50635
	1.563	1.45952
	1.564	1.38886
	1.565	1.29472
	1.566	1.17793
	1.567	1.04099
	1.568	0.88249
	1.569	0.70564
	1.57	0.51263
	1.571	0.30582
	1.572	0.08783
	1.573	-0.13843
	1.574	-0.3697
	1.575	-0.60229
	1.576	-0.83112
	1.577	-1.05473
	1.578	-1.26823
	1.579	-1.46798
	1.58	-1.65057
	1.581	-1.81286
	1.582	-1.95195
	1.583	-2.06518
	1.584	-2.15012
	1.585	-2.20672
	1.586	-2.22782
	1.587	-2.21397
	1.588	-2.16415
	1.589	-2.07794
	1.59	-1.95567
	1.591	-1.79853
	1.592	-1.60868
	1.593	-1.38925
	1.594	-1.15127
	1.595	-0.88108
	1.596	-0.58881
	1.597	-0.27809
	1.598	0.04698
	1.599	0.38154
	1.6	0.7197
	1.601	1.05442
	1.602	1.37751
	1.603	1.66941
	1.604	1.94892
	1.605	2.20035
	1.606	2.41851
	1.607	2.59821
	1.608	2.73399
	1.609	2.81982
	1.61	2.84903
	1.611	2.81447
	1.612	2.69852
	1.613	2.5225
	1.614	2.2747
	1.615	1.95402
	1.616	1.55982
	1.617	1.09164
	1.618	0.54915
	1.619	-0.06781
	1.62	-0.759
	1.621	-1.53048
	1.622	-2.36136
	1.623	-3.25338
	1.624	-4.20112
	1.625	-5.19883
	1.626	-6.24042
	1.627	-7.3193
	1.628	-8.42823
	1.629	-9.55917
	1.63	-10.7066
	1.631	-11.8528
	1.632	-12.9931
	1.633	-14.1199
	1.634	-15.2253
	1.635	-16.3016
	1.636	-17.3402
	1.637	-18.3323
	1.638	-19.2681
	1.639	-20.1399
	1.64	-20.9351
	1.641	-21.6525
	1.642	-22.2895
	1.643	-22.8432
	1.644	-23.3109
	1.645	-23.6891
	1.646	-23.974
	1.647	-24.1617
	1.648	-24.2511
	1.649	-24.2363
	1.65	-24.1254
	1.651	-23.924
	1.652	-23.6373
	1.653	-23.2698
	1.654	-22.8255
	1.655	-22.3076
	1.656	-21.7196
	1.657	-21.0677
	1.658	-20.3528
	1.659	-19.5883
	1.66	-18.7842
	1.661	-17.9497
	1.662	-17.0927
	1.663	-16.2201
	1.664	-15.3383
	1.665	-14.4533
	1.666	-13.5708
	1.667	-12.6985
	1.668	-11.8445
	1.669	-11.0158
	1.67	-10.2183
	1.671	-9.45711
	1.672	-8.73621
	1.673	-8.05897
	1.674	-7.42818
	1.675	-6.84142
	1.676	-6.31246
	1.677	-5.83686
	1.678	-5.41438
	1.679	-5.04435
	1.68	-4.7258
	1.681	-4.45747
	1.682	-4.23781
	1.683	-4.06487
	1.684	-3.92767
	1.685	-3.84412
	1.686	-3.7998
	1.687	-3.78926
	1.688	-3.80747
	1.689	-3.84999
	1.69	-3.91285
	1.691	-3.99233
	1.692	-4.08483
	1.693	-4.17746
	1.694	-4.2888
	1.695	-4.40349
	1.696	-4.51627
	1.697	-4.6228
	1.698	-4.71968
	1.699	-4.80434
	1.7	-4.87482
	1.701	-4.92961
	1.702	-4.96083
	1.703	-4.9837
	1.704	-4.98936
	1.705	-4.9763
	1.706	-4.9437
	1.707	-4.89139
	1.708	-4.81988
	1.709	-4.73015
	1.71	-4.62359
	1.711	-4.4988
	1.712	-4.36526
	1.713	-4.22124
	1.714	-4.06824
	1.715	-3.90788
	1.716	-3.74196
	1.717	-3.57242
	1.718	-3.40137
	1.719	-3.231
	1.72	-3.06276
	1.721	-2.90091
	1.722	-2.74636
	1.723	-2.60062
	1.724	-2.46501
	1.725	-2.34067
	1.726	-2.22859
	1.727	-2.12969
	1.728	-2.04471
	1.729	-1.97377
	1.73	-1.91856
	1.731	-1.87837
	1.732	-1.8529
	1.733	-1.84167
	1.734	-1.84406
	1.735	-1.85938
	1.736	-1.88677
	1.737	-1.92527
	1.738	-1.97256
	1.739	-2.03029
	1.74	-2.0956
	1.741	-2.16687
	1.742	-2.24261
	1.743	-2.32136
	1.744	-2.40175
	1.745	-2.48242
	1.746	-2.562
	1.747	-2.63756
	1.748	-2.71155
	1.749	-2.78102
	1.75	-2.8448
	1.751	-2.90188
	1.752	-2.95146
	1.753	-2.99284
	1.754	-3.02548
	1.755	-3.04886
	1.756	-3.06148
	1.757	-3.06592
	1.758	-3.06104
	1.759	-3.04695
	1.76	-3.02387
	1.761	-2.99211
	1.762	-2.95205
	1.763	-2.90412
	1.764	-2.84885
	1.765	-2.78632
	1.766	-2.71856
	1.767	-2.64606
	1.768	-2.56973
	1.769	-2.49047
	1.77	-2.40908
	1.771	-2.32636
	1.772	-2.24302
	1.773	-2.1598
	1.774	-2.07709
	1.775	-1.99648
	1.776	-1.91848
	1.777	-1.84379
	1.778	-1.77298
	1.779	-1.70651
	1.78	-1.64473
	1.781	-1.58789
	1.782	-1.53615
	1.783	-1.48894
	1.784	-1.448
	1.785	-1.41264
	1.786	-1.38273
	1.787	-1.35809
	1.788	-1.33846
	1.789	-1.32353
	1.79	-1.3129
	1.791	-1.3061
	1.792	-1.30142
	1.793	-1.30118
	1.794	-1.30355
	1.795	-1.30788
	1.796	-1.31354
	1.797	-1.31996
	1.798	-1.32656
	1.799	-1.33274
	1.8	-1.33792
	1.801	-1.34012
	1.802	-1.34217
	1.803	-1.34214
	1.804	-1.33956
	1.805	-1.33401
	1.806	-1.32517
	1.807	-1.31278
	1.808	-1.29658
	1.809	-1.27638
	1.81	-1.25075
	1.811	-1.22277
	1.812	-1.19118
	1.813	-1.15607
	1.814	-1.11753
	1.815	-1.07574
	1.816	-1.03086
	1.817	-0.98309
	1.818	-0.93265
	1.819	-0.8787
	1.82	-0.82428
	1.821	-0.7687
	1.822	-0.71235
	1.823	-0.65556
	1.824	-0.59867
	1.825	-0.54197
	1.826	-0.48572
	1.827	-0.43013
	1.828	-0.37432
	1.829	-0.32119
	1.83	-0.26989
	1.831	-0.22057
	1.832	-0.17334
	1.833	-0.12824
	1.834	-0.08529
	1.835	-0.04442
	1.836	-0.00551
	1.837	0.03277
	1.838	0.06773
	1.839	0.10076
	1.84	0.13213
	1.841	0.1621
	1.842	0.19097
	1.843	0.219
	1.844	0.2465
	1.845	0.27379
	1.846	0.30235
	1.847	0.32963
	1.848	0.35719
	1.849	0.38538
	1.85	0.4145
	1.851	0.44479
	1.852	0.47641
	1.853	0.5095
	1.854	0.54413
	1.855	0.58137
	1.856	0.61865
	1.857	0.65708
	1.858	0.6967
	1.859	0.73747
	1.86	0.77927
	1.861	0.82194
	1.862	0.86522
	1.863	0.90885
	1.864	0.95349
	1.865	0.9963
	1.866	1.03805
	1.867	1.07852
	1.868	1.11743
	1.869	1.15454
	1.87	1.18958
	1.871	1.22232
	1.872	1.25255
	1.873	1.28129
	1.874	1.30539
	1.875	1.32596
	1.876	1.34297
	1.877	1.35645
	1.878	1.36647
	1.879	1.3732
	1.88	1.37691
	1.881	1.37799
	1.882	1.37849
	1.883	1.37495
	1.884	1.36932
	1.885	1.36206
	1.886	1.35365
	1.887	1.34466
	1.888	1.33575
	1.889	1.32769
	1.89	1.32139
	1.891	1.31969
	1.892	1.31871
	1.893	1.32087
	1.894	1.32673
	1.895	1.33683
	1.896	1.35173
	1.897	1.37203
	1.898	1.39842
	1.899	1.43161
	1.9	1.4743
	1.901	1.52196
	1.902	1.57662
	1.903	1.63832
	1.904	1.70706
	1.905	1.78282
	1.906	1.8656
	1.907	1.95539
	1.908	2.05222
	1.909	2.15797
	1.91	2.26739
	1.911	2.38184
	1.912	2.50072
	1.913	2.62345
	1.914	2.74945
	1.915	2.87816
	1.916	3.00908
	1.917	3.14168
	1.918	3.27749
	1.919	3.41068
	1.92	3.54262
	1.921	3.67267
	1.922	3.80028
	1.923	3.92494
	1.924	4.0462
	1.925	4.16369
	1.926	4.27712
	1.927	4.38862
	1.928	4.49199
	1.929	4.58956
	1.93	4.68135
	1.931	4.76744
	1.932	4.84794
	1.933	4.92302
	1.934	4.99295
	1.935	5.05807
	1.936	5.12162
	1.937	5.17707
	1.938	5.2279
	1.939	5.2748
	1.94	5.31843
	1.941	5.35941
	1.942	5.3984
	1.943	5.43606
	1.944	5.47316
	1.945	5.51359
	1.946	5.55026
	1.947	5.58709
	1.948	5.62481
	1.949	5.66403
	1.95	5.70534
	1.951	5.74925
	1.952	5.79633
	1.953	5.84715
	1.954	5.90557
	1.955	5.96372
	1.956	6.02515
	1.957	6.09008
	1.958	6.15864
	1.959	6.23096
	1.96	6.30717
	1.961	6.38745
	1.962	6.47205
	1.963	6.56466
	1.964	6.65661
	1.965	6.75113
	1.966	6.84802
	1.967	6.9471
	1.968	7.04824
	1.969	7.15143
	1.97	7.2568
	1.971	7.36459
	1.972	7.4788
	1.973	7.59028
	1.974	7.70255
	1.975	7.81555
	1.976	7.92926
	1.977	8.04378
	1.978	8.15931
	1.979	8.27624
	1.98	8.39508
	1.981	8.52014
	1.982	8.64261
	1.983	8.76645
	1.984	8.89203
	1.985	9.01965
	1.986	9.14966
	1.987	9.2824
	1.988	9.41825
	1.989	9.55763
	1.99	9.70397
	1.991	9.85008
	1.992	9.99947
	1.993	10.1526
	1.994	10.3097
	1.995	10.4708
	1.996	10.6359
[truncated: 516 more rows]

## Sheet: Fig 2j
	frequency (Hz)	amplitude
	0	8.18125
	0.04812	7.13104
	0.09625	3.14616
	0.14437	2.52951
	0.19249	3.41134
	0.24062	2.50194
	0.28874	1.22296
	0.33686	4.35637
	0.38499	4.73183
	0.43311	6.80842
	0.48123	4.92842
	0.52936	8.00687
	0.57748	8.93355
	0.6256	15.9734
	0.67372	32.5401
	0.72185	43.6941
	0.76997	24.0585
	0.81809	9.6093
	0.86622	13.5806
	0.91434	9.61278
	0.96246	4.4902
	1.01059	7.20171
	1.05871	3.44755
	1.10683	1.57359
	1.15496	6.75927
	1.20308	4.90666
	1.2512	4.23072
	1.29933	4.28985
	1.34745	5.01424
	1.39557	3.30501
	1.4437	3.36579
	1.49182	0.26339
	1.53994	2.19334
	1.58807	3.09991
	1.63619	3.1978
	1.68431	4.34608
	1.73244	3.14309
	1.78056	2.09919
	1.82868	2.00001
	1.8768	5.31843
	1.92493	4.02491
	1.97305	2.52205
	2.02117	7.89798
	2.0693	3.68928
	2.11742	2.46957
	2.16554	3.68723
	2.21367	5.90936
	2.26179	1.81172
	2.30991	3.11906
	2.35804	4.67433
	2.40616	4.85477
	2.45428	3.92947
	2.50241	2.52859
	2.55053	4.30878
	2.59865	2.43463
	2.64678	1.04458
	2.6949	0.39459
	2.74302	2.30428
	2.79115	4.10811
	2.83927	4.74572
	2.88739	2.96315
	2.93551	1.54018
	2.98364	2.65124
	3.03176	1.33347
	3.07988	3.04635
	3.12801	2.5622
	3.17613	1.02274
	3.22425	2.01045
	3.27238	2.14789
	3.3205	1.67471
	3.36862	3.31629
	3.41675	1.89655
	3.46487	2.49244
	3.51299	1.33102
	3.56112	1.68273
	3.60924	2.16254
	3.65736	0.46613
	3.70549	1.89187
	3.75361	3.13818
	3.80173	0.82279
	3.84986	0.85403
	3.89798	1.20921
	3.9461	1.72237
	3.99423	2.65321
	4.04235	1.77606
	4.09047	1.26711
	4.13859	1.19054
	4.18672	2.90621
	4.23484	1.58877
	4.28296	3.44561
	4.33109	1.74192
	4.37921	2.23786
	4.42733	3.0738
	4.47546	1.12954
	4.52358	1.55564
	4.5717	1.56543
	4.61983	0.84898
	4.66795	2.47767
	4.71607	1.98851
	4.7642	2.38371
	4.81232	0.99998
	4.86044	0.16175
	4.90857	2.06054
	4.95669	0.74732
	5.00481	1.38985
	5.05294	2.22657
	5.10106	1.82404
	5.14918	3.42033
	5.19731	1.67157
	5.24543	2.24303
	5.29355	1.0152
	5.34167	2.08014
	5.3898	1.48509
	5.43792	1.94619
	5.48604	0.28641
	5.53417	0.9817
	5.58229	1.04072
	5.63041	1.42663
	5.67854	2.06573
	5.72666	1.51213
	5.77478	2.39204
	5.82291	1.44761
	5.87103	1.16606
	5.91915	2.0417
	5.96728	1.15255
	6.0154	0.13608
	6.06352	2.18187
	6.11165	0.06576
	6.15977	1.73791
	6.20789	1.29932
	6.25602	1.4544
	6.30414	0.68675
	6.35226	3.41609
	6.40038	0.39194
	6.44851	3.28173
	6.49663	3.04834
	6.54475	1.62349
	6.59288	0.58658
	6.641	3.00771
	6.68912	2.09961
	6.73725	1.02225
	6.78537	0.67438
	6.83349	0.53074
	6.88162	1.0451
	6.92974	1.42788
	6.97786	0.92412
	7.02599	1.89672
	7.07411	1.9331
	7.12223	0.25899
	7.17036	1.79663
	7.21848	0.41222
	7.2666	1.1866
	7.31473	2.48686
	7.36285	2.28438
	7.41097	2.8207
	7.4591	1.68039
	7.50722	0.93862
	7.55534	0.73175
	7.60346	1.59205
	7.65159	1.15734
	7.69971	3.96131
	7.74783	1.53228
	7.79596	1.79175
	7.84408	1.54762
	7.8922	2.51589
	7.94033	1.80235
	7.98845	1.87446
	8.03657	0.10824
	8.0847	1.86373
	8.13282	3.24291
	8.18094	2.57038
	8.22907	1.7898
	8.27719	2.26111
	8.32531	2.9879
	8.37344	2.80215
	8.42156	1.66415
	8.46968	2.12999
	8.51781	0.60057
	8.56593	0.37529
	8.61405	6.54528
	8.66218	2.98743
	8.7103	1.2199
	8.75842	1.07023
	8.80654	3.56335
	8.85467	0.38522
	8.90279	0.87634
	8.95091	2.55295
	8.99904	4.92011
	9.04716	1.07334
	9.09528	3.54189
	9.14341	0.62675
	9.19153	1.50502
	9.23965	0.4145
	9.28778	0.79169
	9.3359	1.12984
	9.38402	4.19408
	9.43215	0.58812
	9.48027	1.95759
	9.52839	1.4774
	9.57652	1.04775
	9.62464	3.51356
	9.67276	1.44504
	9.72089	1.14207
	9.76901	1.31919
	9.81713	0.5281
	9.86526	1.31849
	9.91338	0.41329
	9.9615	0.28853
	10.0096	0.72981

## Sheet: Fig 2k
	1	2
	voltage (mV)	voltage (mV)
	-0.30707	-0.35289
	-0.31146	-0.3475
	-0.3165	-0.34242
	-0.32214	-0.33775
	-0.32836	-0.33359
	-0.33514	-0.33014
	-0.34246	-0.32724
	-0.35033	-0.32506
	-0.35865	-0.32366
	-0.36737	-0.3231
	-0.37642	-0.32338
	-0.38576	-0.32454
	-0.39532	-0.32656
	-0.40504	-0.32944
	-0.41488	-0.33318
	-0.42477	-0.33768
	-0.43463	-0.34292
	-0.44444	-0.34884
	-0.45415	-0.35538
	-0.46373	-0.36248
	-0.47314	-0.37004
	-0.48233	-0.37797
	-0.49126	-0.38615
	-0.49987	-0.39442
	-0.50807	-0.40281
	-0.51569	-0.41116
	-0.52289	-0.41939
	-0.5296	-0.4274
	-0.53583	-0.4351
	-0.54155	-0.44241
	-0.54675	-0.4492
	-0.55136	-0.45538
	-0.55532	-0.46071
	-0.55851	-0.46539
	-0.56068	-0.46926
	-0.56212	-0.47231
	-0.56272	-0.47449
	-0.56249	-0.47577
	-0.5614	-0.47612
	-0.55944	-0.4755
	-0.55654	-0.47386
	-0.55261	-0.47104
	-0.54754	-0.46732
	-0.54104	-0.46262
	-0.53351	-0.45699
	-0.52478	-0.45049
	-0.51488	-0.44313
	-0.50382	-0.43496
	-0.4916	-0.42599
	-0.47819	-0.41624
	-0.46357	-0.40566
	-0.44772	-0.3945
	-0.43043	-0.38277
	-0.41216	-0.37055
	-0.39281	-0.3579
	-0.37248	-0.3449
	-0.35122	-0.3316
	-0.32913	-0.31808
	-0.30629	-0.30438
	-0.28279	-0.29053
	-0.25876	-0.27674
	-0.23416	-0.26303
	-0.20952	-0.24947
	-0.18482	-0.23611
	-0.16019	-0.22303
	-0.13576	-0.21029
	-0.11169	-0.19796
	-0.08812	-0.18612
	-0.06525	-0.1748
	-0.04326	-0.16422
	-0.02219	-0.15435
	-0.0026	-0.14521
	0.01558	-0.13683
	0.03226	-0.12925
	0.04738	-0.1225
	0.06083	-0.11664
	0.07253	-0.11172
	0.08236	-0.1077
	0.09022	-0.10483
	0.09621	-0.10298
	0.09985	-0.10212
	0.1014	-0.1022
	0.10096	-0.10321
	0.09861	-0.10513
	0.09444	-0.10795
	0.08853	-0.11165
	0.08094	-0.1161
	0.07178	-0.12151
	0.06133	-0.12766
	0.0493	-0.13445
	0.03615	-0.14179
	0.02209	-0.14959
	0.00737	-0.15776
	-0.00782	-0.16624
	-0.02329	-0.17493
	-0.03885	-0.18368
	-0.05434	-0.19254
	-0.06947	-0.20133
	-0.08427	-0.20993
	-0.09841	-0.21822
	-0.1117	-0.22613
	-0.12398	-0.23355
	-0.1351	-0.24043
	-0.14495	-0.24668
	-0.15347	-0.25226
	-0.16058	-0.25706
	-0.16635	-0.26106
	-0.17054	-0.26423
	-0.17323	-0.26653
	-0.17444	-0.26795
	-0.17419	-0.26851
	-0.17256	-0.26822
	-0.16964	-0.26711
	-0.16556	-0.26531
	-0.16048	-0.26268
	-0.1548	-0.25939
	-0.14815	-0.25551
	-0.14095	-0.25115
	-0.13339	-0.24639
	-0.12566	-0.24134
	-0.11795	-0.23609
	-0.11047	-0.23077
	-0.10343	-0.22558
	-0.09706	-0.22043
	-0.09183	-0.21556
	-0.08731	-0.21107
	-0.08395	-0.20707
	-0.08188	-0.20367
	-0.08123	-0.20095
	-0.08213	-0.19898
	-0.08465	-0.19782
	-0.08886	-0.19754
	-0.09484	-0.19815
	-0.10278	-0.19971
	-0.11227	-0.20223
	-0.12345	-0.20573
	-0.13626	-0.21017
	-0.15063	-0.21551
	-0.16645	-0.22169
	-0.1836	-0.22862
	-0.20194	-0.23607
	-0.22128	-0.24416
	-0.24144	-0.25271
	-0.26218	-0.26158
	-0.2833	-0.27066
	-0.30462	-0.27982
	-0.32594	-0.28889
	-0.34705	-0.2977
	-0.36774	-0.30607
	-0.38777	-0.31365
	-0.40689	-0.32061
	-0.42476	-0.32666
	-0.44135	-0.33171
	-0.45645	-0.33561
	-0.46995	-0.33828
	-0.48174	-0.33959
	-0.49171	-0.33945
	-0.49974	-0.33775
	-0.50573	-0.33433
	-0.50955	-0.32936
	-0.51102	-0.32276
	-0.51029	-0.31456
	-0.50738	-0.30479
	-0.50236	-0.29352
	-0.49534	-0.28082
	-0.48639	-0.26676
	-0.47558	-0.25146
	-0.46299	-0.23504
	-0.44868	-0.21768
	-0.43269	-0.19956
	-0.41528	-0.18083
	-0.39663	-0.1617
	-0.37695	-0.14233
	-0.35646	-0.12292
	-0.33531	-0.10367
	-0.31367	-0.08482
	-0.29169	-0.06659
	-0.2695	-0.04917
	-0.24721	-0.03276
	-0.22509	-0.01751
	-0.20329	-0.00355
	-0.18195	0.00896
	-0.16121	0.01991
	-0.14119	0.02916
	-0.12198	0.0366
	-0.10368	0.0422
	-0.08638	0.04572
	-0.07006	0.04723
	-0.05501	0.04677
	-0.04116	0.04436
	-0.0285	0.04007
	-0.01704	0.03395
	-0.00676	0.02611
	0.00233	0.01663
	0.01022	0.00588
	0.0169	-0.00651
	0.02253	-0.02014
	0.02678	-0.0348
	0.02991	-0.0503
	0.03202	-0.06644
	0.03321	-0.08299
	0.03354	-0.09972
	0.03306	-0.11638
	0.0318	-0.13237
	0.02979	-0.14821
	0.02719	-0.16337
	0.02371	-0.17766
	0.01963	-0.19088
	0.01506	-0.20286
	0.0101	-0.21339
	0.0048	-0.22228
	-0.000787022	-0.22931
	-0.00664	-0.23396
	-0.01274	-0.23681
	-0.01901	-0.23752
	-0.02559	-0.23604
	-0.03232	-0.23234
	-0.03912	-0.2264
	-0.04594	-0.21817
	-0.05273	-0.20764
	-0.05948	-0.19477
	-0.06617	-0.17939
	-0.07278	-0.16194
	-0.07935	-0.14242
	-0.08579	-0.12094
	-0.09209	-0.09766
	-0.09822	-0.0727
	-0.10414	-0.04623
	-0.10983	-0.01839
	-0.1153	0.01064
	-0.12052	0.04064
	-0.12549	0.07141
	-0.13032	0.10272
	-0.13476	0.13437
	-0.1389	0.16614
	-0.14276	0.19782
	-0.14633	0.22917
	-0.14963	0.25993
	-0.15266	0.28981
	-0.15544	0.31841
	-0.15798	0.34569
	-0.16045	0.37141
	-0.16254	0.39542
	-0.16441	0.41757
	-0.16612	0.4377
	-0.1677	0.4556
	-0.16919	0.47107
	-0.17061	0.48386
	-0.17201	0.49368
	-0.17341	0.5005
	-0.17498	0.50428
	-0.17645	0.50505
	-0.178	0.50281
	-0.17968	0.49756
	-0.18152	0.48929
	-0.18355	0.47796
	-0.18581	0.46356
	-0.1883	0.44618
	-0.19104	0.42565
	-0.1941	0.40231
	-0.19731	0.37637
	-0.20078	0.34803
	-0.20449	0.31752
	-0.20846	0.28504
	-0.21267	0.25083
	-0.2171	0.21517
	-0.22171	0.17861
	-0.22646	0.14088
	-0.2313	0.10257
	-0.23616	0.06401
	-0.24102	0.02553
	-0.24584	-0.01253
	-0.25059	-0.04982
	-0.25523	-0.08592
	-0.25968	-0.12042
	-0.26388	-0.15258
	-0.26776	-0.18267
	-0.2712	-0.21017
	-0.27422	-0.23484
	-0.27677	-0.25645
	-0.27882	-0.27477
	-0.28034	-0.28953
	-0.28132	-0.30045
	-0.28171	-0.30726
	-0.28147	-0.30955
	-0.28057	-0.30749
	-0.2789	-0.30102
	-0.2766	-0.29023
	-0.27366	-0.27519
	-0.27009	-0.25599
	-0.26594	-0.23271
	-0.26123	-0.20544
	-0.25598	-0.1743
	-0.25021	-0.13949
	-0.24394	-0.10116
	-0.23711	-0.05979
	-0.22995	-0.01579
	-0.22245	0.03046
	-0.21469	0.07854
	-0.20672	0.12805
	-0.1986	0.17858
	-0.19036	0.22967
	-0.18205	0.28069
	-0.1737	0.33144
	-0.16525	0.38132
	-0.15695	0.42987
	-0.14877	0.47667
	-0.14073	0.52131
	-0.13286	0.56338
	-0.12518	0.60247
	-0.11771	0.63815
	-0.11047	0.66998
	-0.10346	0.69769
	-0.0966	0.72113
	-0.09011	0.74019
	-0.08389	0.75479
	-0.07791	0.76486
	-0.07215	0.77033
	-0.0666	0.77115
	-0.06126	0.76728
	-0.05613	0.75888
	-0.0512	0.74573
	-0.04642	0.72832
	-0.04196	0.70703
	-0.03771	0.6822
	-0.03364	0.65417
	-0.02974	0.62326
	-0.02601	0.58979
	-0.02244	0.5541
	-0.01908	0.5168
	-0.01595	0.4778
	-0.01303	0.4379
	-0.01052	0.39762
	-0.00833	0.35746
	-0.00648	0.31782
	-0.00498	0.27912
	-0.00384	0.24173
	-0.0031	0.20598
	-0.0028	0.1723
	-0.00297	0.14085
	-0.00358	0.11202
	-0.00485	0.08604
	-0.00669	0.0631
	-0.00909	0.04336
	-0.01206	0.0269
	-0.01559	0.01378
	-0.01965	0.00402
	-0.02425	-0.00262
	-0.02934	-0.00572
	-0.0348	-0.00566
	-0.04078	-0.00266
	-0.04713	0.00306
	-0.05379	0.01127
	-0.06068	0.02172
	-0.06772	0.03413
	-0.07483	0.04819
	-0.0819	0.0632
	-0.08883	0.07973
	-0.09544	0.09697
	-0.10174	0.11452
	-0.10757	0.13202
	-0.11285	0.14913
	-0.11748	0.16554
	-0.12136	0.18096
	-0.12441	0.19511
	-0.12655	0.20736
	-0.12769	0.21832
	-0.1278	0.22741
	-0.12678	0.23442
	-0.12463	0.23922
	-0.12135	0.24169
	-0.11694	0.2418
	-0.11144	0.2395
	-0.10487	0.2348
	-0.09729	0.22757
	-0.08879	0.21833
	-0.07951	0.20701
	-0.06945	0.19376
	-0.0588	0.17875
	-0.04771	0.16215
	-0.03633	0.14418
	-0.0248	0.12504
	-0.01328	0.10498
	-0.00195	0.08427
	0.00903	0.06317
	0.01948	0.04197
	0.02917	0.02093
	0.03795	0.000269229
	0.04564	-0.01978
	0.05212	-0.03899
	0.05725	-0.05717
	0.06095	-0.07411
	0.06315	-0.08955
	0.06379	-0.10348
	0.06307	-0.11572
	0.06047	-0.12622
	0.05621	-0.13492
	0.05031	-0.14178
	0.04282	-0.14678
	0.03384	-0.14992
	0.02351	-0.15118
	0.01202	-0.15055
	-0.000366968	-0.14819
	-0.013	-0.14421
	-0.02653	-0.13877
	-0.04036	-0.13202
	-0.05425	-0.1241
	-0.06794	-0.11513
	-0.08115	-0.10524
	-0.09357	-0.09452
	-0.10486	-0.08308
	-0.11464	-0.07112
	-0.12211	-0.05883
	-0.12792	-0.0464
	-0.13145	-0.03399
	-0.13249	-0.02172
	-0.13084	-0.00968
	-0.12633	0.00206
	-0.11877	0.01348
	-0.10802	0.02461
	-0.09393	0.03524
	-0.07616	0.04536
	-0.05524	0.05493
	-0.03103	0.06394
	-0.00361	0.07239
	0.02689	0.08032
	0.06031	0.08779
	0.09645	0.09488
	0.13506	0.10182
	0.17582	0.10833
	0.21839	0.11461
	0.26238	0.12076
	0.30741	0.12684
	0.35312	0.13294
	0.3991	0.13913
	0.44495	0.14548
	0.49021	0.15206
	0.5344	0.1591
	0.57696	0.16623
	0.61721	0.17368
	0.65495	0.1815
	0.68976	0.18974
	0.72132	0.19839
	0.74936	0.20745
	0.77359	0.21687
	0.79371	0.22661
	0.80939	0.23674
	0.82034	0.24685
	0.82618	0.25705
	0.82695	0.26731
	0.82269	0.27757
	0.81352	0.28775
	0.79959	0.29776
	0.78103	0.30748
	0.75798	0.31679
	0.73058	0.32563
	0.699	0.3337
	0.66351	0.34105
	0.62433	0.34761
	0.58205	0.35335
	0.53716	0.35822
	0.49015	0.36215
	0.44147	0.36508
	0.39157	0.36693
	0.3409	0.36768
	0.28991	0.36723
	0.23913	0.36565
	0.18892	0.36299
	0.13985	0.35931
	0.09236	0.35466
	0.04686	0.34907
	0.00373	0.34259
	-0.03671	0.33526
	-0.07412	0.32715
	-0.10821	0.31832
	-0.13875	0.30891
	-0.16539	0.29905
	-0.18813	0.28884
	-0.20696	0.27839
	-0.22189	0.26779
	-0.23294	0.25715
	-0.24015	0.24654
	-0.24357	0.23603
	-0.24325	0.22577
	-0.23949	0.21584
	-0.23202	0.20632
	-0.22143	0.19729
	-0.20811	0.1888
	-0.19241	0.1809
	-0.17465	0.17363
	-0.15513	0.16702
	-0.13409	0.16103
	-0.11179	0.15582
	-0.08866	0.15133
	-0.06459	0.14753
	-0.0402	0.14441
	-0.0159	0.14193
	0.00799	0.14006
	0.03122	0.13876
	0.05357	0.13799
	0.0749	0.13761
	0.0951	0.13779
	0.11409	0.13836
	0.1318	0.13923
	0.14808	0.14034
	0.16284	0.1416
	0.17606	0.14298
	0.18773	0.14441
	0.19793	0.14584
	0.20675	0.14715
	0.21431	0.14849
	0.22095	0.14972
	0.22639	0.15076
	0.23097	0.15157
	0.23487	0.15212
	0.23827	0.15239
	0.24133	0.15238
	0.24421	0.15209
	0.24707	0.1515
	0.25006	0.15068
	0.25357	0.1496
	0.25716	0.14825
	0.26123	0.14664
	0.26594	0.14478
	0.27138	0.14271
	0.27763	0.14049
	0.2847	0.13815
	0.29259	0.13584
	0.30125	0.13344
	0.31078	0.13104
	0.32068	0.12867
	0.33112	0.12636
	0.34203	0.12416
	0.35335	0.1221
	0.36496	0.12026
	0.37672	0.11871
	0.38844	0.11767
	0.39992	0.11684
	0.41101	0.1164
	0.42136	0.11634
	0.43093	0.1167
	0.4396	0.1175
	0.44727	0.11879
	0.45381	0.12061
	0.4591	0.12302
	0.46301	0.12626
	0.46542	0.12994
	0.46619	0.13423
	0.4653	0.13911
	0.46276	0.14459
	0.4586	0.15068
	0.45288	0.15738
	0.44564	0.16471
	0.43695	0.17272
	0.42688	0.18157
	0.41551	0.19087
	0.4029	0.20075
	0.38928	0.21118
	0.37483	0.22214
	0.35972	0.23359
	0.34415	0.24551
	0.32829	0.25787
	0.31231	0.27066
	0.29637	0.28396
	0.28064	0.29738
	0.2652	0.31103
	0.25039	0.32483
	0.23631	0.33875
	0.2231	0.35272
	0.21087	0.36668
	0.19972	0.38056
	0.18971	0.39427
	0.18089	0.40785
	0.17328	0.42093
	0.16676	0.43358
	0.16163	0.44574
	0.15773	0.45739
	0.15499	0.46845
	0.15332	0.47886
	0.15264	0.48855
	0.15283	0.49744
	0.15378	0.50557
	0.15536	0.51259
	0.15725	0.51863
	0.15971	0.5237
	0.16238	0.5278
	0.16507	0.53094
	0.16764	0.53311
	0.16993	0.53429
	0.17182	0.53448
	0.17319	0.5338
	0.17393	0.53198
	0.17384	0.52922
	0.17314	0.52561
	0.17159	0.52125
	0.16913	0.5162
	0.16572	0.51054
	0.16134	0.50433
	0.15603	0.49764
	0.14985	0.49068
	0.14286	0.48325
	0.13517	0.47559
	0.12695	0.46782
	0.11825	0.46006
	0.10919	0.45239
	0.09988	0.44491
	0.09047	0.43771
	0.0811	0.43086
	0.07195	0.42453
	0.06321	0.4186
	0.05513	0.41321
	0.04778	0.40844
	0.04133	0.40432
	0.0359	0.40089
	0.03158	0.39818
	0.02849	0.39623
	0.02672	0.39506
	0.02634	0.39471
	0.02743	0.3951
	0.03008	0.39621
	0.03423	0.39802
	0.03988	0.40047
	0.04698	0.40354
	0.05545	0.40717
	0.06522	0.41134
	0.07619	0.416
	0.08824	0.42114
	0.10125	0.42661
	0.11504	0.43236
	0.12947	0.4383
	0.14434	0.44435
	0.15945	0.45044
	0.17463	0.45654
	0.18969	0.46258
	0.20446	0.46856
	0.21873	0.4745
	0.23234	0.48019
	0.24507	0.48563
	0.2568	0.49079
	0.26736	0.49563
	0.27665	0.50014
	0.28457	0.50432
	0.29106	0.5082
	0.29603	0.5118
	0.29946	0.51534
	0.3013	0.51845
	0.3016	0.52131
	0.30026	0.52394
	0.29742	0.52638
	0.29317	0.52867
	0.28761	0.53087
	0.28086	0.53306
	0.27303	0.53533
	0.26426	0.53801
	0.2547	0.54058
	0.24459	0.54331
	0.2339	0.54627
	0.22292	0.54949
	0.21185	0.55303
	0.20088	0.55694
	0.19016	0.56131
	0.17986	0.5662
	0.17012	0.57202
	0.16108	0.57804
	0.15294	0.5846
	0.14566	0.59171
	0.13941	0.59938
	0.13429	0.60763
	0.13034	0.61647
	0.1276	0.62593
	0.12609	0.63606
	0.12581	0.64717
	0.12672	0.65854
	0.12878	0.67044
	0.13194	0.68286
	0.13609	0.69578
	0.14115	0.70918
	0.147	0.72304
	0.15352	0.73735
	0.16059	0.75211
	0.16808	0.76752
	0.17584	0.78297
	0.18368	0.79868
	0.19157	0.81463
	0.19929	0.83079
	0.20671	0.84713
	0.21368	0.86361
	0.22009	0.88018
	0.22585	0.89678
	0.23085	0.9135
	0.23504	0.92989
	0.23831	0.94609
	0.24067	0.9621
	0.24206	0.97788
	0.24245	0.99338
	0.24185	1.00855
	0.24028	1.02328
	0.23778	1.03745
	0.2344	1.05104
	0.23023	1.06373
	0.2254	1.0756
	0.21991	1.08663
	0.21391	1.0968
	0.20751	1.10603
	0.20083	1.11426
	0.19398	1.12137
	0.1871	1.12726
	0.18031	1.13186
	0.17376	1.1349
	0.16767	1.13649
	0.16197	1.13664
	0.15685	1.13535
	0.15242	1.13262
	0.14875	1.12842
	0.14593	1.12275
	0.14401	1.11557
	0.14306	1.10701
	0.14312	1.09679
	0.14428	1.08514
	0.14642	1.07217
	0.14957	1.05798
	0.15371	1.04268
	0.1588	1.02639
	0.16478	1.00924
	0.17159	0.99138
	0.17917	0.97319
	0.18743	0.9544
	0.19627	0.93537
	0.20557	0.91628
	0.21521	0.89732
	0.22509	0.87869
	0.23507	0.86059
	0.24507	0.84326
	0.25495	0.82696
	0.26461	0.81214
	0.27393	0.79857
	0.28279	0.78655
	0.29109	0.77623
	0.29874	0.76774
	0.30566	0.7612
	0.31179	0.75677
	0.31708	0.75458
	0.32148	0.7548
	0.32496	0.75773
	0.32748	0.76305
	0.32907	0.77084
	0.32962	0.78104
	0.32922	0.79358
	0.32788	0.8084
	0.32567	0.82541
	0.32264	0.84456
	0.31883	0.86578
	0.31433	0.88909
	0.3092	0.91398
	0.30366	0.94033
	0.29753	0.96788
	0.29103	0.99638
	0.28426	1.02559
	0.27733	1.05531
	0.27034	1.08533
	0.26339	1.11541
	0.25659	1.14556
	0.25004	1.17501
	0.24402	1.2037
	0.23827	1.23139
	0.23302	1.2579
	0.22836	1.28302
	0.22434	1.30663
	0.22103	1.32858
	0.21848	1.34879
	0.21677	1.36755
	0.21595	1.38387
	0.21618	1.3981
	0.21724	1.41026
	0.21922	1.42037
	0.22211	1.42851
	0.22592	1.43476
	0.23061	1.43924
	0.23617	1.44213
	0.24258	1.44415
	0.24982	1.44417
	0.25791	1.44297
	0.26667	1.44082
	0.27608	1.43796
	0.28605	1.43464
	0.29652	1.43112
	0.30742	1.42767
	0.31866	1.42458
	0.33017	1.42277
	0.34186	1.42103
	0.35364	1.42021
	0.36541	1.42058
	0.37708	1.42233
	0.38857	1.42566
	0.39979	1.43074
	0.41067	1.43773
	0.42112	1.44679
	0.43106	1.45858
	0.44039	1.47185
	0.44904	1.48715
	0.45689	1.50447
	0.46393	1.5238
	0.47012	1.54508
	0.47544	1.56823
	0.47985	1.59317
	0.48332	1.61979
	0.48581	1.6484
	0.4873	1.67769
	0.4878	1.70789
	0.4872	1.73878
	0.48558	1.77016
	0.48301	1.8018
	0.47954	1.8335
	0.47521	1.86506
	0.47007	1.89629
	0.46417	1.92744
	0.45756	1.95714
	0.45039	1.98567
	0.44253	2.01286
	0.43418	2.03858
	0.42545	2.06271
	0.41644	2.08517
	0.40725	2.10592
	0.39798	2.12494
	0.38873	2.1428
	0.3796	2.15813
	0.3708	2.17159
	0.36219	2.18327
	0.35396	2.19331
	0.34621	2.20184
	0.339	2.20903
	0.33241	2.21505
	0.32653	2.22013
	0.32141	2.22511
	0.31714	2.2288
	0.31388	2.2321
	0.31145	2.23531
	0.30994	2.23871
	0.30933	2.24255
	0.30962	2.24706
	0.31079	2.25243
	0.31284	2.25889
	0.31578	2.26697
	0.31962	2.27597
	0.32446	2.28651
	0.32999	2.29877
	0.33622	2.3129
	0.34305	2.32898
	0.35042	2.34698
	0.35825	2.36684
	0.36648	2.38841
	0.3751	2.41141
	0.38408	2.43586
	0.39357	2.46163
	0.40311	2.48864
	0.41276	2.51672
	0.42243	2.54562
	0.43208	2.57502
	0.44166	2.60445
	0.45114	2.63337
	0.46056	2.66064
	0.46992	2.68712
	0.47954	2.71204
	0.4888	2.73513
	0.49795	2.75608
	0.50698	2.77455
	0.51591	2.79006
	0.52477	2.80209
	0.53361	2.81
	0.5425	2.81234
	0.55153	2.81074
	0.56109	2.80431
	0.57051	2.79295
	0.58013	2.77657
	0.59002	2.75502
	0.60023	2.72813
	0.6108	2.69564
	0.6218	2.65729
	0.63327	2.6119
	0.64526	2.56178
	0.65813	2.50632
	0.67115	2.44582
	0.68465	2.38056
	0.69865	2.31081
	0.71316	2.23681
	0.72816	2.15878
	0.74362	2.07692
	0.7595	1.99057
	0.77575	1.90247
	0.79253	1.81226
	0.80917	1.72046
	0.82586	1.62756
	0.84256	1.53405
	0.85921	1.44039
	0.87571	1.34702
	0.89199	1.2544
	0.90791	1.162
	0.92337	1.07278
	0.93841	0.98613
	0.95245	0.90238
	0.96564	0.82185
	0.97794	0.74484
	0.98929	0.67164
	0.99966	0.60253
	1.00897	0.53779
	1.01716	0.47652
	1.02414	0.42168
	1.03003	0.37199
	1.03439	0.3273
	1.03743	0.28747
	1.03922	0.25236
	1.03982	0.22188
	1.03927	0.19593
	1.03764	0.1744
	1.03495	0.15598
	1.03126	0.14329
	1.02678	0.13455
	1.02123	0.12921
	1.01491	0.12677
	1.00798	0.1268
	1.00055	0.12895
	0.99276	0.1329
	0.98473	0.13834
	0.97655	0.14401
	0.96834	0.15192
	0.96033	0.16044
	0.95232	0.16902
	0.94456	0.17721
	0.93718	0.18464
	0.93025	0.19105
	0.92387	0.19627
	0.9181	0.20017
	0.91301	0.2021
	0.90864	0.20331
	0.90514	0.20296
	0.90231	0.20087
	0.90023	0.19692
	0.89892	0.1911
	0.89836	0.18347
	0.89852	0.17418
	0.8994	0.16345
	0.90097	0.15142
	0.90321	0.13862
	0.90614	0.12509
	0.90958	0.111
	0.9135	0.09655
	0.91783	0.08199
	0.92249	0.0676
	0.92743	0.05369
	0.9326	0.04063
	0.93796	0.02883
	0.94349	0.01848
	0.94921	0.00987
	0.95496	0.00323
	0.96071	-0.00125
	0.96643	-0.00339
	0.97208	-0.00305
	0.97763	-0.000105886
	0.9831	0.00554
	0.98847	0.01385
	0.99378	0.02509
	0.99913	0.03915
	1.00432	0.05597
	1.00945	0.07544
	1.01452	0.09742
	1.01956	0.12169
	1.02457	0.14796
	1.02959	0.17586
	1.03466	0.20453
	1.0398	0.2347
	1.04519	0.26563
	1.05051	0.29698
	1.0559	0.32842
	1.06137	0.35953
	1.06692	0.38986
	1.07256	0.41884
	1.07829	0.44586
	1.08412	0.46946
	1.09006	0.4911
	1.09633	0.50971
	1.10233	0.52504
	1.10826	0.5368
	1.11407	0.5447
	1.11974	0.54836
	1.12525	0.54735
	1.13057	0.54119
	1.13571	0.5284
	1.14071	0.51119
	1.14597	0.48867
	1.15052	0.46095
	1.15472	0.4281
	1.15855	0.39016
	1.162	0.34712
	1.16509	0.29892
	1.1679	0.24547
	1.17051	0.18562
	1.17309	0.12221
	1.17635	0.05464
	1.17902	-0.01668
	1.18171	-0.09136
	1.18449	-0.16907
	1.18746	-0.24951
	1.19074	-0.33245
	1.1945	-0.41768
	1.19897	-0.50613
	1.20442	-0.59457
	1.21181	-0.68366
	1.2197	-0.77299
	1.22886	-0.86218
	1.23943	-0.9509
	1.25153	-1.03886
	1.2653	-1.12579
	1.28092	-1.21147
	1.29859	-1.29694
	1.31851	-1.37882
	1.34152	-1.45824
	1.36621	-1.5351
	1.39324	-1.60932
	1.42262	-1.68081
	1.45437	-1.74949
	1.48847	-1.81527
	1.52491	-1.87808
	1.56363	-1.93915
	1.60457	-1.99526
	1.64803	-2.04799
	1.69286	-2.09759
	1.73932	-2.14427
	1.78725	-2.18819
	1.83646	-2.22944
	1.88672	-2.26805
	1.93774	-2.30405
	1.98919	-2.33864
	2.04066	-2.369
	2.0918	-2.39676
	2.142	-2.4223
	2.19113	-2.44593
	2.23898	-2.46784
	2.28529	-2.48812
	2.32976	-2.5068
	2.372	-2.52385
	2.41157	-2.54009
	2.44793	-2.55338
	2.48034	-2.56497
	2.50894	-2.57516
	2.5335	-2.58416
	2.55397	-2.59209
	2.57028	-2.59894
	2.58228	-2.60467
	2.58977	-2.60916
	2.59243	-2.61279
	2.58992	-2.61426
	2.58147	-2.61433
	2.56803	-2.61317
	2.54948	-2.6109
	2.52608	-2.60758
	2.49804	-2.6032
	2.4655	-2.5977
	2.42854	-2.59099
	2.38714	-2.58312
	2.34124	-2.57372
	2.29021	-2.56313
	2.23574	-2.55149
	2.17775	-2.53894
	2.11665	-2.52554
	2.05284	-2.51135
	1.98664	-2.49639
	1.91829	-2.48065
	1.84798	-2.46398
	1.77586	-2.44682
	1.70129	-2.42919
	1.62656	-2.41125
	1.55127	-2.39311
	1.47579	-2.37488
	1.40044	-2.35664
	1.32548	-2.33841
	1.25114	-2.32022
	1.17762	-2.30169
	1.1051	-2.28381
	1.03277	-2.2663
	0.96326	-2.24922
	0.89573	-2.23262
	0.83026	-2.21651
	0.76694	-2.20089
	0.70586	-2.18571
	0.6471	-2.17089
	0.59077	-2.15582
	0.53695	-2.14174
	0.48461	-2.12809
	0.43658	-2.11478
	0.39155	-2.10174
	0.34935	-2.08888
	0.30987	-2.07609
	0.27301	-2.06324
	0.23873	-2.05018
	0.207	-2.03611
	0.17781	-2.02244
	0.14999	-2.00844
	0.12633	-1.99398
	0.10534	-1.97896
	0.0867	-1.96329
	0.07018	-1.94687
	0.0556	-1.92959
	0.0428	-1.91136
	0.03169	-1.89146
	0.02217	-1.87137
	0.01304	-1.85044
	0.00683	-1.82864
	0.00208	-1.80596
	-0.00151	-1.7824
	-0.00422	-1.75799
	-0.00627	-1.73277
	-0.00784	-1.70678
	-0.00909	-1.6795
	-0.01019	-1.65245
	-0.01218	-1.62511
	-0.01308	-1.59758
	-0.01407	-1.56993
	-0.0154	-1.54226
	-0.01731	-1.51468
	-0.01998	-1.48731
	-0.02356	-1.46025
	-0.02821	-1.43312
	-0.03404	-1.40733
	-0.04176	-1.38241
	-0.05007	-1.35841
	-0.05971	-1.33537
	-0.07079	-1.31335
	-0.08341	-1.2924
	-0.09763	-1.27257
	-0.11347	-1.25389
	-0.13093	-1.23592
	-0.14995	-1.21987
	-0.1707	-1.20514
	-0.19253	-1.19165
	-0.21561	-1.1793
	-0.23989	-1.16801
	-0.26527	-1.15772
	-0.29162	-1.14836
	-0.31876	-1.13985
	-0.34646	-1.13171
	-0.37447	-1.12485
	-0.40246	-1.11867
	-0.43015	-1.11297
	-0.45736	-1.1076
	-0.48387	-1.10243
	-0.50949	-1.09737
	-0.53397	-1.09234
	-0.55704	-1.08729
	-0.57841	-1.08187
	-0.59774	-1.07676
	-0.61468	-1.07154
	-0.62893	-1.06608
	-0.64038	-1.06033
	-0.6489	-1.05424
	-0.65436	-1.04783
	-0.65666	-1.04113
	-0.65568	-1.03422
	-0.65134	-1.02699
	-0.64355	-1.01998
	-0.63252	-1.01303
	-0.61765	-1.00615
	-0.59931	-0.9994
	-0.57767	-0.99286
	-0.55289	-0.98661
	-0.52517	-0.98077
	-0.49476	-0.97546
	-0.46198	-0.97068
	-0.42721	-0.96687
	-0.39147	-0.96394
	-0.35375	-0.96194
	-0.31501	-0.96091
	-0.27566	-0.9609
	-0.23611	-0.96194
	-0.19682	-0.96404
	-0.1583	-0.9672
	-0.12116	-0.97126
	-0.08608	-0.97656
	-0.0546	-0.98289
	-0.0253	-0.99018
	0.000670952	-0.99832
	0.02296	-1.00723
	0.04122	-1.01677
	0.05508	-1.02678
	0.0641	-1.0371
	0.06781	-1.04732
	0.06566	-1.05773
	0.05635	-1.06798
	0.04155	-1.0779
	0.02052	-1.08731
	-0.0067	-1.09605
	-0.04006	-1.10393
	-0.07952	-1.11075
	-0.12506	-1.11631
	-0.17668	-1.12022
	-0.23438	-1.12277
	-0.2987	-1.1237
	-0.36786	-1.12294
	-0.44194	-1.1204
	-0.52048	-1.11606
	-0.60297	-1.10986
	-0.68895	-1.10176
	-0.77793	-1.09174
	-0.86941	-1.07968
	-0.96286	-1.06595
	-1.05812	-1.05055
	-1.15345	-1.03361
	-1.24865	-1.01527
	-1.34315	-0.99567
	-1.43636	-0.97496
	-1.52772	-0.95332
	-1.61662	-0.93091
	-1.70246	-0.90785
	-1.78459	-0.8846
	-1.86273	-0.86128
	-1.93534	-0.83813
	-2.00259	-0.81534
	-2.06427	-0.79312
	-2.12018	-0.77166
	-2.17009	-0.75113
	-2.21373	-0.73171
	-2.25083	-0.71346
	-2.28106	-0.69685
	-2.30463	-0.68185
	-2.32033	-0.66853
	-2.32902	-0.65695
	-2.3311	-0.64715
	-2.3269	-0.63915
	-2.3167	-0.63296
	-2.30073	-0.62857
	-2.27918	-0.62573
	-2.2522	-0.6249
	-2.22047	-0.62571
	-2.18328	-0.62801
	-2.1419	-0.63166
	-2.09703	-0.63649
	-2.04931	-0.64235
	-1.99931	-0.64908
	-1.94747	-0.6565
	-1.89421	-0.66417
	-1.83993	-0.67252
	-1.78522	-0.68104
	-1.73003	-0.68952
	-1.67524	-0.69776
	-1.62142	-0.70558
	-1.56904	-0.71282
	-1.5185	-0.71933
	-1.47012	-0.72497
	-1.42415	-0.72941
	-1.3808	-0.73306
	-1.34011	-0.7356
	-1.30263	-0.73695
	-1.26837	-0.73707
	-1.2374	-0.73592
	-1.20976	-0.7335
	-1.18546	-0.72983
	-1.16447	-0.72492
	-1.1467	-0.7187
	-1.13207	-0.71157
	-1.11994	-0.70349
	-1.11134	-0.69457
	-1.10546	-0.68491
	-1.102	-0.67463
	-1.10064	-0.66384
	-1.10114	-0.65266
	-1.10322	-0.64121
	-1.10663	-0.62954
	-1.11113	-0.61799
	-1.11583	-0.60664
	-1.12197	-0.5956
	-1.12851	-0.58499
	-1.13509	-0.57491
	-1.14143	-0.56543
	-1.14726	-0.55661
	-1.1524	-0.54851
	-1.15666	-0.54103
	-1.15992	-0.53451
	-1.16154	-0.52886
	-1.16265	-0.52407
	-1.16257	-0.52014
	-1.16118	-0.51702
	-1.1584	-0.51468
	-1.15419	-0.51304
	-1.14855	-0.51201
	-1.14154	-0.51129
	-1.13321	-0.51127
	-1.12333	-0.51163
	-1.11278	-0.51229
	-1.10132	-0.51312
	-1.08906	-0.51401
	-1.07609	-0.51485
	-1.06255	-0.51552
	-1.04855	-0.5159
	-1.03424	-0.51561
	-1.01975	-0.51512
	-1.00507	-0.5141
	-0.99076	-0.51246
	-0.97679	-0.51012
	-0.96326	-0.50703
	-0.95029	-0.50312
	-0.93795	-0.49837
	-0.92632	-0.49272
	-0.91548	-0.48598
	-0.90546	-0.4786
	-0.89618	-0.47041
	-0.88801	-0.46142
	-0.88081	-0.45167
	-0.87456	-0.44121
	-0.86924	-0.43008
	-0.86481	-0.41837
	-0.86123	-0.40615
	-0.85843	-0.39339
	-0.85635	-0.38049
	-0.85474	-0.36742
	-0.85393	-0.35425
	-0.85363	-0.34108
	-0.85375	-0.328
	-0.85415	-0.3151
	-0.85476	-0.30249
	-0.85548	-0.29028
	-0.85621	-0.27851
	-0.85688	-0.26746
	-0.8572	-0.2571
	-0.85756	-0.24748
	-0.85767	-0.23865
	-0.85746	-0.23065
	-0.85685	-0.22351
	-0.85581	-0.21731
	-0.8543	-0.21208
	-0.8523	-0.20781
	-0.8498	-0.20468
	-0.84663	-0.20258
	-0.8432	-0.20149
	-0.83934	-0.20134
	-0.83508	-0.20212
	-0.83042	-0.20379
	-0.82541	-0.20633
	-0.82007	-0.2097
	-0.81445	-0.21377
	-0.8086	-0.21874
	-0.80245	-0.22439
	-0.79636	-0.23063
	-0.79026	-0.23738
	-0.78419	-0.24457
	-0.7782	-0.25211
	-0.77233	-0.25993
	-0.76662	-0.26795
	-0.7611	-0.27599
	-0.7558	-0.28423
	-0.75062	-0.29246
	-0.74588	-0.3006
	-0.74147	-0.30856
	-0.73741	-0.31628
	-0.7337	-0.32367
	-0.73033	-0.33067
	-0.72729	-0.33718
	-0.72454	-0.34302
	-0.72206	-0.34836
	-0.71966	-0.35306
	-0.71767	-0.35708
	-0.71591	-0.36038
	-0.71434	-0.36293
	-0.71292	-0.36467
	-0.71161	-0.36558
	-0.71036	-0.3656
	-0.70911	-0.36464
	-0.70779	-0.3628
	-0.70613	-0.36005
	-0.70458	-0.35643
	-0.70289	-0.35196
	-0.70102	-0.34665
	-0.69895	-0.34054
	-0.69663	-0.33364
	-0.69402	-0.32598
	-0.69109	-0.3176
	-0.68776	-0.30855
	-0.68377	-0.29893
	-0.67965	-0.28881
	-0.67514	-0.27828
	-0.67026	-0.26741
	-0.66497	-0.2563
	-0.65929	-0.24502
	-0.65319	-0.23368
	-0.64665	-0.22238
	-0.63966	-0.21121
	-0.63198	-0.20028
	-0.62412	-0.18966
	-0.61587	-0.17946
	-0.60725	-0.16976
	-0.59826	-0.16065
	-0.58891	-0.15221
	-0.57922	-0.14454
	-0.56917	-0.1377
	-0.55879	-0.13182
	-0.54794	-0.12691
	-0.537	-0.12297
	-0.52584	-0.12004
	-0.51446	-0.11813
	-0.50287	-0.11726
	-0.49111	-0.11742
	-0.47921	-0.11863
	-0.46721	-0.12082
	-0.45517	-0.12411
	-0.44308	-0.12835
	-0.43118	-0.13347
	-0.41941	-0.13937
	-0.40779	-0.14599
	-0.39636	-0.15325
	-0.38517	-0.16105
	-0.37428	-0.16932
	-0.36378	-0.17785
	-0.35378	-0.18675
	-0.3444	-0.1958
	-0.33575	-0.20487
	-0.32785	-0.21385
	-0.3207	-0.22262
	-0.31436	-0.23109
	-0.30887	-0.23916
	-0.30432	-0.24672
	-0.30078	-0.25362
	-0.29837	-0.25992
	-0.2972	-0.26547
	-0.29731	-0.27022
	-0.29869	-0.27413
	-0.30132	-0.27716
	-0.30519	-0.27928
	-0.31028	-0.28047
	-0.3166	-0.28071
	-0.32416	-0.28002
	-0.33296	-0.27839
	-0.34298	-0.27589
	-0.3542	-0.27258
	-0.36651	-0.26851
	-0.3798	-0.26374
	-0.39396	-0.25834
	-0.40889	-0.25239
	-0.42449	-0.24596
	-0.44064	-0.23919
	-0.45722	-0.23205
	-0.47405	-0.22472
	-0.49107	-0.21729
	-0.5081	-0.20987
	-0.52499	-0.20255
	-0.54161	-0.19541
	-0.55781	-0.18853
	-0.57346	-0.18201
	-0.5884	-0.17596
	-0.60245	-0.17035
	-0.61542	-0.16528
	-0.62728	-0.16082
	-0.63792	-0.15699
	-0.64727	-0.15383
	-0.65529	-0.15136
	-0.66191	-0.14959
	-0.66707	-0.14855
	-0.67069	-0.14823
	-0.6727	-0.14861
	-0.673	-0.14965
	-0.67167	-0.15133
	-0.66878	-0.15358
	-0.66441	-0.15637
	-0.65865	-0.15965
	-0.65156	-0.16337
	-0.64321	-0.16748
	-0.63365	-0.17188
	-0.6229	-0.17659
	-0.61096	-0.18149
	-0.5981	-0.18649
	-0.58445	-0.19155
	-0.57016	-0.19658
	-0.55539	-0.20154
	-0.54026	-0.20637
	-0.52487	-0.21102
	-0.5093	-0.21542
	-0.4936	-0.21959
	-0.47771	-0.22344
	-0.46205	-0.22695
	-0.44661	-0.23008
	-0.4315	-0.23281
	-0.41678	-0.23514
	-0.40252	-0.23704
	-0.38873	-0.23853
	-0.37543	-0.23962
	-0.36261	-0.24028
	-0.35002	-0.24054
	-0.33819	-0.24043
	-0.32688	-0.23995
	-0.31607	-0.23915
	-0.30571	-0.23804
	-0.29575	-0.23667
	-0.28615	-0.23506
	-0.27684	-0.23331
	-0.26778	-0.23133
	-0.25864	-0.22921
	-0.24997	-0.22701
	-0.24143	-0.22475
	-0.23294	-0.22249
	-0.22443	-0.22025
	-0.21583	-0.21807
	-0.20711	-0.21599
	-0.19826	-0.21412
	-0.18927	-0.21233
	-0.17993	-0.21073
	-0.17076	-0.20935
	-0.16151	-0.2082
	-0.15214	-0.20731
	-0.14264	-0.20671
	-0.13304	-0.20641
	-0.12339	-0.20643
	-0.11376	-0.20681
	-0.10424	-0.2075
	-0.0948	-0.20852
	-0.08587	-0.20988
	-0.07732	-0.21157
	-0.06918	-0.2136
	-0.06151	-0.21595
	-0.05437	-0.21862
	-0.04783	-0.22159
	-0.042	-0.22485
	-0.03698	-0.22835
	-0.03283	-0.23209
	-0.02975	-0.23602
	-0.02769	-0.24013
	-0.02663	-0.24436
	-0.02658	-0.2487
	-0.02754	-0.2531
	-0.02951	-0.25752
	-0.03251	-0.2619
	-0.03655	-0.26619
	-0.04162	-0.27034
	-0.04771	-0.27431
	-0.05471	-0.27805
	-0.06251	-0.28153
	-0.07102	-0.28469
	-0.08015	-0.28749
	-0.08981	-0.28991
	-0.09993	-0.29195
	-0.11044	-0.29346
	-0.12128	-0.29446
	-0.13225	-0.29494
	-0.14325	-0.29488
	-0.15418	-0.29428
	-0.16491	-0.29314
	-0.17537	-0.29148
	-0.18546	-0.28932
	-0.19512	-0.28679
	-0.2043	-0.28371
	-0.21305	-0.28022
	-0.22107	-0.27637
	-0.22843	-0.27221
	-0.2351	-0.26782
	-0.24107	-0.26326
	-0.24634	-0.25862
	-0.25092	-0.25401
	-0.25485	-0.2496
	-0.25817	-0.24531
	-0.26107	-0.24133
	-0.26327	-0.23776
	-0.26498	-0.23468
	-0.26629	-0.23219
	-0.26729	-0.23036
	-0.26806	-0.22928
	-0.26867	-0.22902
	-0.26922	-0.22961
	-0.26977	-0.23119
	-0.27056	-0.23379
	-0.27133	-0.23743
	-0.2723	-0.24215
	-0.27357	-0.24795
	-0.27521	-0.25478
	-0.27726	-0.26259
	-0.27977	-0.27129
	-0.28275	-0.28056
	-0.28621	-0.29077
	-0.29024	-0.30163
	-0.29461	-0.31304
	-0.2994	-0.32488
	-0.30462	-0.33699
	-0.31025	-0.3492
	-0.31623	-0.36127
	-0.32251	-0.37294
	-0.32902	-0.38365
	-0.33566	-0.39383
	-0.34233	-0.40305
	-0.34891	-0.41112
	-0.35536	-0.41789
	-0.36161	-0.42315
	-0.36759	-0.42672
	-0.37322	-0.42837
	-0.37843	-0.42787
	-0.38311	-0.42474
	-0.38717	-0.41945
	-0.39046	-0.4117
	-0.39304	-0.40146
	-0.39483	-0.38869
	-0.39583	-0.37339
	-0.39602	-0.35557
	-0.39539	-0.33524
	-0.39394	-0.31243
	-0.39163	-0.2871
	-0.38846	-0.25969
	-0.38432	-0.23029
	-0.37945	-0.1991
	-0.37385	-0.16634
	-0.36759	-0.13225
	-0.36073	-0.09708
	-0.35334	-0.06112
	-0.34549	-0.0247
	-0.3372	0.01187
	-0.32852	0.04813
	-0.31937	0.08379
	-0.31011	0.11856
	-0.30071	0.15215
	-0.29125	0.18426
	-0.2818	0.21457
	-0.27241	0.2428
	-0.26312	0.2686
	-0.25395	0.29176
	-0.24493	0.31178
	-0.23591	0.32864
	-0.22724	0.34226
	-0.21879	0.35256
	-0.21058	0.3595
	-0.20258	0.36301
	-0.1948	0.36308
	-0.18721	0.35971
	-0.17979	0.35316
	-0.1725	0.34295
	-0.1652	0.32961
	-0.15814	0.31338
	-0.15117	0.29456
	-0.14421	0.2734
	-0.13725	0.2502
	-0.13023	0.22526
	-0.12315	0.19891
	-0.11601	0.17183
	-0.10879	0.14363
	-0.10144	0.11508
	-0.0942	0.08661
	-0.08693	0.0586
	-0.07964	0.03143
	-0.07233	0.00544
	-0.06503	-0.01902
	-0.05779	-0.0416
	-0.05067	-0.06175
	-0.04376	-0.07971
	-0.0371	-0.09503
	-0.03093	-0.10751
	-0.02524	-0.117
	-0.02004	-0.12339
	-0.01541	-0.12659
	-0.0114	-0.12654
	-0.00808	-0.12322
	-0.00554	-0.11663
	-0.00386	-0.1069
	-0.00305	-0.0942
	-0.00335	-0.07873
	-0.00468	-0.06072
	-0.00705	-0.04038
	-0.01045	-0.01798
	-0.01486	0.00622
	-0.02028	0.0319
	-0.02668	0.05861
	-0.034	0.08629
	-0.0421	0.11442
	-0.05111	0.14261
	-0.06083	0.17051
	-0.07114	0.19778
	-0.08192	0.22411
	-0.09304	0.24918
	-0.10436	0.27269
	-0.11574	0.29423
	-0.12701	0.31379
	-0.13794	0.33104
	-0.1485	0.34581
	-0.15846	0.35798
	-0.16769	0.36744
	-0.17603	0.37413
	-0.18336	0.378
	-0.18957	0.37903
	-0.19453	0.37729
	-0.19816	0.37275
	-0.20041	0.36563
	-0.20111	0.35611
	-0.20026	0.3444
	-0.19786	0.3307
	-0.19394	0.31522
	-0.18851	0.29822
	-0.18164	0.27993
	-0.17341	0.26078
	-0.16396	0.24072
	-0.15359	0.22024
	-0.14206	0.19968
	-0.1297	0.17934
	-0.11671	0.15949
	-0.10325	0.14038
	-0.08955	0.12226
	-0.07581	0.10536
	-0.06228	0.08999
	-0.04921	0.07609
	-0.03707	0.06394
	-0.02566	0.05367
	-0.01537	0.04539
	-0.00639	0.03916
	0.00109	0.03501
	0.0069	0.03294
	0.0109	0.03292
	0.01292	0.03491
	0.01283	0.03882
	0.01044	0.0445
	0.00585	0.0518
	-0.001	0.06054
	-0.01011	0.07056
	-0.02144	0.08167
	-0.03492	0.09368
	-0.05045	0.10637
	-0.06791	0.11944
	-0.08713	0.13286
	-0.10784	0.14628
	-0.13001	0.15946
	-0.15332	0.17218
	-0.17753	0.18424
	-0.20238	0.19549
	-0.22761	0.20577
	-0.25292	0.21495
	-0.278	0.22289
	-0.3025	0.22956
	-0.32586	0.23482
	-0.34821	0.23862
	-0.36912	0.24093
	-0.38835	0.24174
	-0.40569	0.2411
	-0.42092	0.23906
	-0.43381	0.23573
	-0.44415	0.23132
	-0.4517	0.22574
	-0.45609	0.21922
	-0.4576	0.21191
	-0.45607	0.20399
	-0.45155	0.19561
	-0.44407	0.18696
	-0.4337	0.17823
	-0.42048	0.16965
	-0.40447	0.16159
	-0.38575	0.15386
	-0.36435	0.14681
	-0.34066	0.14061
	-0.31488	0.13541
	-0.28733	0.13134
	-0.25826	0.12853
	-0.22797	0.12706
	-0.1967	0.12705
	-0.16471	0.12866
	-0.13226	0.13168
	-0.09958	0.13623
	-0.06711	0.14231
	-0.03512	0.14987
	-0.00387	0.15887
	0.02636	0.16923
	0.05536	0.18085
	0.08292	0.19359
	0.10884	0.2073
	0.13295	0.22184
	0.15521	0.23704
	0.17516	0.25272
	0.19289	0.26871
	0.20838	0.28485
	0.2216	0.30092
	0.23257	0.31674
	0.24132	0.33208
	0.24786	0.34662
	0.25224	0.36037
	0.25475	0.37311
	0.25496	0.38468
	0.25332	0.39498
	0.25005	0.40388
	0.24535	0.41127
	0.23942	0.41704
	0.23243	0.42107
	0.22454	0.42319
	0.2159	0.42353
	0.20691	0.42205
	0.1972	0.41879
	0.18725	0.41381
	0.17732	0.40716
	0.1676	0.39891
	0.15825	0.3891
	0.1494	0.37782
	0.14114	0.36514
	0.13354	0.3512
	0.12681	0.3362
	0.12067	0.32031
	0.11533	0.30369
	0.11088	0.28651
	0.10734	0.26891
	0.10471	0.25106
	0.10296	0.23311
	0.10205	0.21524
	0.10191	0.19756
	0.10246	0.18026
	0.10358	0.16347
	0.10521	0.14733
	0.10724	0.13196
	0.1096	0.11745
	0.11219	0.10392
	0.1149	0.09148
	0.11765	0.08023
	0.12034	0.07021
	0.12279	0.06145
	0.12508	0.05394
	0.12705	0.04768
	0.12863	0.04268
	0.12974	0.03893
	0.13036	0.03644
	0.13044	0.03523
	0.12997	0.03528
	0.12896	0.0366
	0.12732	0.03906
	0.12526	0.04255
	0.12273	0.04697
	0.11977	0.05226
	0.1164	0.05836
	0.11269	0.06521
	0.10869	0.0728
	0.10447	0.08105
	0.1001	0.08997
	0.09556	0.0994
	0.09116	0.10925
	0.0869	0.11941
	0.08284	0.12982
	0.07906	0.14042
	0.07562	0.15119
	0.07256	0.16207
	0.06992	0.17301
	0.06772	0.18403
	0.06581	0.19503
	0.06457	0.20597
	0.06388	0.2168
	0.06375	0.22748
	0.06416	0.23797
	0.06508	0.24823
	0.06645	0.25823
	0.0682	0.2679
	0.07019	0.27721
	0.07208	0.28616
	0.07433	0.29473
	0.07664	0.30289
	0.07892	0.31062
	0.08108	0.31787
	0.083	0.32458
	0.08456	0.33068
	0.08561	0.3361
	0.08597	0.34079
	0.08516	0.34474
	0.08378	0.34797
	0.08145	0.35047
	0.0781	0.35222
	0.07365	0.35317
	0.06803	0.35329
	0.06117	0.35249
	0.05298	0.35074
	0.04337	0.348
	0.03199	0.34432
	0.01948	0.33973
	0.00559	0.33428
	-0.00963	0.32798
	-0.02616	0.32086
	-0.04395	0.31292
	-0.06294	0.30417
	-0.08306	0.29466
	-0.10424	0.28442
	-0.12657	0.27356
	-0.14947	0.26216
	-0.173	0.25032
	-0.19703	0.23812
	-0.22145	0.22564
	-0.2461	0.21297
	-0.27085	0.20021
	-0.2955	0.18742
	-0.31988	0.17478
	-0.34387	0.16237
	-0.36706	0.15027
	-0.38943	0.13859
	-0.41088	0.12741
	-0.4313	0.11683
	-0.45057	0.10692
	-0.46855	0.09777
	-0.48508	0.0894
	-0.5	0.08205
	-0.51316	0.07566
	-0.52436	0.07026
	-0.53365	0.06585
	-0.54106	0.06245
	-0.54659	0.06007
	-0.55023	0.05869
	-0.55197	0.05832
	-0.55175	0.05882
	-0.54952	0.06043
	-0.54526	0.06293
	-0.53893	0.06624
	-0.53073	0.07027
	-0.52081	0.07493
	-0.5093	0.08013
	-0.49632	0.0858
	-0.48195	0.09183
	-0.46627	0.09802
	-0.44934	0.10453
	-0.43122	0.11111
	-0.41208	0.11765
	-0.39213	0.12402
	-0.37157	0.13013
	-0.35057	0.1359
	-0.32928	0.14124
	-0.30783	0.14609
	-0.28633	0.15032
	-0.26491	0.154
	-0.24357	0.15701
	-0.22268	0.1593
	-0.20231	0.16085
	-0.18257	0.16163
	-0.16358	0.16165
	-0.14543	0.16092
	-0.12819	0.15947
	-0.11193	0.15738
	-0.09671	0.15459
	-0.08234	0.15118
	-0.06942	0.14721
	-0.05773	0.14275
	-0.04725	0.13786
	-0.03797	0.13262
	-0.02986	0.12714
	-0.02289	0.12153
	-0.01704	0.11605
	-0.01223	0.11045
	-0.00807	0.10497
	-0.00531	0.09967
	-0.00349	0.09465
	-0.00248	0.08999
	-0.00216	0.08578
	-0.00242	0.08212
	-0.00315	0.07913
	-0.00423	0.07713
	-0.00554	0.07569
	-0.00657	0.07504
	-0.0081	0.0752
	-0.00962	0.07621
	-0.01098	0.07809
	-0.01205	0.08087
	-0.01271	0.0846
	-0.01287	0.08934
	-0.01241	0.09537
	-0.01123	0.10214
	-0.00891	0.10984
	-0.00617	0.11841
	-0.00259	0.12782
	0.00187	0.13804
	0.00726	0.14905
	0.01362	0.16085
	0.02096	0.17342
	0.0293	0.18696
	0.03865	0.20096
	0.04922	0.21553
	0.06044	0.23062
	0.07249	0.24616
	0.08533	0.26211
	0.0989	0.27842
	0.11313	0.29506
	0.12796	0.31197
	0.1433	0.32926
	0.15905	0.3465
	0.17521	0.3638
	0.1914	0.38111
	0.20764	0.39838
	0.22384	0.41557
	0.23992	0.43261
	0.25578	0.44943
	0.27131	0.46595
	0.28638	0.48218
	0.30088	0.49778
	0.31468	0.51284
	0.32761	0.52733
	0.33966	0.54123
	0.3508	0.55448
	0.36098	0.56701
	0.37015	0.57872
	0.37826	0.58949
	0.38521	0.59929
	0.39092	0.60784
	0.39528	0.61523
	0.39829	0.62148
	0.4	0.62656
	0.40045	0.63047
	0.3997	0.63314
	0.39777	0.63452
	0.39465	0.63452
	0.39035	0.63314
	0.38483	0.63019
	0.37803	0.62581
	0.37009	0.62009
[truncated: 4,003 more rows]

## Sheet: Fig 3d
	displacement (mm)	force/width (N/m)		displacement (mm)	force/width (N/m)
	0	0		0	0
	0	-0.03		0.0019	1.43117
	0	0.06		0.0038	2.99611
	0.0001	0.01		0.0057	5.23809
	0.0003	0.14		0.0076	6.45385
	0.0006	0.2		0.0095	5.77174
	0.0011	0.16		0.0114	4.54883
	0.0018	0.16		0.0134	4.69794
	0.0028	0.36		0.0154	4.41844
	0.004	0.28		0.0175	3.8935
	0.0048	0.21		0.0196	5.10445
	0.0057	0.21		0.0217	4.66076
	0.0074	0.45		0.0237	4.21317
	0.0102	0.78		0.0257	4.69235
	0.0134	1.02		0.0277	5.07715
	0.0161	1.07		0.0296	4.35604
	0.0181	1.18		0.0316	6.57241
	0.0198	1.2		0.0335	6.94603
	0.0214	1.35		0.0355	8.34236
	0.023	1.4		0.0374	5.4743
	0.0247	1.43		0.0395	5.33611
	0.0264	1.59		0.0416	6.58437
	0.0282	1.66		0.0438	5.40696
	0.0299	1.77		0.046	3.45566
	0.0317	1.98		0.048	4.77256
	0.0333	2.01		0.0499	7.27441
	0.035	2.05		0.0518	8.4032
	0.0368	2.13		0.0536	6.53159
	0.0387	2.07		0.0556	6.78821
	0.0407	2.15		0.0576	6.80394
	0.0427	2.23		0.0597	5.11628
	0.0448	2.49		0.0618	6.40185
	0.047	2.61		0.0639	7.23398
	0.0493	2.79		0.0659	8.75017
	0.0516	2.93		0.0678	8.53606
	0.054	2.85		0.0696	6.56383
	0.0565	2.85		0.0714	7.83809
	0.059	3.07		0.0732	8.63382
	0.0614	3.29		0.0751	7.4659
	0.0636	3.41		0.077	7.83627
	0.0657	3.6		0.079	9.69332
	0.0678	3.7		0.0812	9.31047
	0.0699	3.62		0.0834	9.17462
	0.072	3.71		0.0856	8.56648
	0.0742	3.77		0.0878	8.86184
	0.0763	4.01		0.0899	9.36143
	0.0784	4.19		0.0919	10.5124
	0.0803	4.41		0.0938	10.1316
	0.0822	4.51		0.0957	10.7453
	0.084	4.44		0.0976	11.6909
	0.0858	4.41		0.0995	9.73986
	0.0877	4.49		0.1014	10.1161
	0.0897	4.62		0.1034	8.22198
	0.0917	4.68		0.1054	9.86999
	0.0937	4.76		0.1074	11.4455
	0.0956	4.94		0.1095	12.4223
	0.0975	4.93		0.1116	12.3626
	0.0993	5.15		0.1137	11.2624
	0.1012	5.19		0.1159	11.0315
	0.1031	5.15		0.118	13.0005
	0.105	5.32		0.12	14.1952
	0.107	5.46		0.1219	13.1836
	0.1091	5.59		0.1239	11.5332
	0.1111	5.7		0.1258	11.2989
	0.1131	5.8		0.1278	11.1167
	0.1151	5.95		0.1298	11.743
	0.117	6.04		0.1317	12.8492
	0.119	6.1		0.1335	13.214
	0.121	6.08		0.1353	13.0209
	0.1231	6.25		0.1372	13.535
	0.1253	6.36		0.1391	13.6543
	0.1274	6.41		0.141	14.8347
	0.1296	6.42		0.1431	14.7683
	0.1316	6.6		0.1452	14.5964
	0.1338	6.68		0.1474	12.4987
	0.1359	6.65		0.1496	12.3889
	0.138	6.83		0.1518	14.1144
	0.14	7.05		0.1541	13.7703
	0.1421	7.15		0.1562	15.5772
	0.1443	7.22		0.1584	16.4693
	0.1464	7.25		0.1606	17.6573
	0.1486	7.35		0.1627	18.9363
	0.1507	7.49		0.1648	16.6225
	0.1527	7.52		0.1668	15.8921
	0.1547	7.6		0.1688	15.5728
	0.1567	7.73		0.1708	17.2132
	0.1587	7.94		0.1727	17.3215
	0.1607	8.01		0.1748	15.5487
	0.1626	7.95		0.1772	17.0712
	0.1644	7.9		0.1799	17.069
	0.1662	7.98		0.1829	17.0797
	0.168	8.1		0.186	17.3575
	0.1698	8.28		0.189	18.5073
	0.1717	8.33		0.1916	20.6977
	0.1735	8.4		0.1939	21.6659
	0.1755	8.66		0.1956	20.6409
	0.1776	8.68		0.197	18.8249
	0.1798	8.71		0.1983	19.3047
	0.182	8.8		0.1995	18.71
	0.1842	8.87		0.2009	20.6417
	0.1863	8.89		0.2026	20.9496
	0.1883	9		0.2044	20.0487
	0.1902	9.1		0.2065	22.969
	0.1921	9.17		0.2086	23.1267
	0.1939	9.2		0.2105	20.9175
	0.1956	9.39		0.2123	20.7739
	0.1972	9.4		0.214	21.292
	0.1987	9.38		0.2156	22.7201
	0.2003	9.38		0.2173	24.6467
	0.2019	9.41		0.2189	24.6163
	0.2036	9.47		0.2206	23.7359
	0.2054	9.65		0.2222	24.853
	0.2072	9.89		0.2238	26.8847
	0.209	9.88		0.2254	26.7379
	0.2108	9.83		0.227	26.6938
	0.2126	9.9		0.2286	25.8467
	0.2144	10.02		0.2303	28.0903
	0.2162	9.96		0.232	29.454
	0.218	9.91		0.2337	30.3705
	0.2199	10.03		0.2354	31.1388
	0.2218	10.2		0.2371	32.2824
	0.2238	10.32		0.2389	33.7711
	0.2258	10.58		0.2407	34.938
	0.2279	10.68		0.2426	35.9518
	0.2299	10.82		0.2447	37.638
	0.2319	10.77		0.2468	37.5918
	0.2342	10.73		0.2491	37.4427
	0.2366	10.8		0.2514	38.0004
	0.2391	11.08		0.2539	39.0361
	0.2416	11.06		0.2563	40.8897
	0.2442	11.14		0.2586	43.5397
	0.2469	11.38		0.2608	42.2165
	0.25	11.47		0.2629	42.2452
	0.2531	11.65		0.2649	40.5228
	0.2564	11.8		0.2669	44.0436
	0.2598	11.95		0.2689	48.7754
	0.2634	12.19		0.2707	49.1345
	0.2665	12.32		0.2726	46.7736
	0.2687	12.52		0.2745	47.6338
	0.2702	12.53		0.2765	48.6855
	0.2712	12.5		0.2785	46.282
	0.2721	12.37		0.2805	47.67
	0.273	12.5		0.2826	50.8019
	0.2743	12.54		0.2847	51.3267
	0.2759	12.66		0.2869	52.2453
	0.2781	12.62		0.2891	51.8447
	0.2806	12.67		0.2912	51.7685
	0.2833	12.81		0.2932	53.1635
	0.2857	12.96		0.2952	56.0266
	0.2877	13.03		0.2972	58.0732
	0.2893	13.11		0.2992	59.8958
	0.2908	13.18		0.301	61.6082
	0.2922	13.23		0.3029	62.2755
	0.2939	13.21		0.3048	65.0296
	0.2957	13.28		0.3067	68.1442
	0.2976	13.49		0.3087	70.7452
	0.2996	13.55		0.3107	71.3232
	0.3014	13.68		0.3129	74.4484
	0.3032	13.66		0.3149	78.5759
	0.305	13.7		0.3169	82.6185
	0.3068	13.66		0.3189	84.4438
	0.3086	13.76		0.3209	88.7341
	0.3104	13.88		0.3228	91.7064
	0.3122	14.02		0.3247	98.0789
	0.3142	14.11		0.3267	102.825
	0.3163	14.13		0.3288	106.899
	0.3183	14.16		0.331	109.43
	0.3203	14.21		0.3332	112.737
	0.3223	14.24		0.3354	114.971
	0.3242	14.29		0.3375	118.082
	0.3261	14.36		0.3395	119.495
	0.3281	14.5		0.3414	122.386
	0.3301	14.64		0.3432	123.661
	0.3321	14.64		0.345	124.612
	0.3342	14.6		0.3468	126.941
	0.3362	14.62		0.3487	130.716
	0.3381	14.81		0.3507	133.7
	0.34	14.96		0.3527	134.676
	0.342	15.18		0.3549	134.694
	0.344	15.22		0.3571	135.169
	0.3461	15.25		0.3593	138.422
	0.3483	15.29		0.3615	138.785
	0.3505	15.21		0.3635	140.881
	0.3528	15.31		0.3656	141.755
	0.355	15.56		0.3677	143.332
	0.3571	15.6		0.3697	144.485
	0.359	15.63		0.3717	147.052
	0.3607	15.8		0.3736	151.135
	0.3624	15.86		0.3756	152.335
	0.3642	15.91		0.3775	152.35
	0.3661	15.96		0.3795	153.782
	0.368	16.08		0.3815	153.64
	0.3698	16.08		0.3835	156.043
	0.3716	16.17		0.3855	157.213
	0.3734	16.11		0.3875	160.517
	0.3753	16.25		0.3894	161.423
	0.3773	16.29		0.3913	164.354
	0.3794	16.39		0.3932	165.901
	0.3815	16.42		0.395	165.696
	0.3836	16.4		0.3968	166.838
	0.3858	16.42		0.3986	168.721
	0.388	16.53		0.4003	170.556
	0.3902	16.76		0.4021	172.953
	0.3924	16.88		0.4038	175.619
	0.3946	16.99		0.4055	177.99
	0.3968	17.03		0.4073	176.552
	0.3989	17.11		0.409	179.934
	0.4008	17.07		0.4107	182.994
	0.4026	17.18		0.4124	181.792
	0.4043	17.22		0.4141	182.349
	0.4061	17.26		0.4159	184.222
	0.408	17.16		0.4176	186.489
	0.4099	17.26		0.4194	187.372
	0.4119	17.38		0.4212	188.438
	0.4139	17.43		0.423	191.101
	0.416	17.56		0.4248	192.221
	0.418	17.75		0.4265	194.293
	0.4201	17.85		0.4283	196.571
	0.4222	17.83		0.4301	197.937
	0.4243	17.9		0.4321	200.521
	0.4263	17.85		0.4343	202.447
	0.4284	18.06		0.4365	202.128
	0.4306	18.26		0.4388	202.845
	0.4328	18.34		0.4411	204.485
	0.435	18.37		0.4436	206.602
	0.437	18.22		0.4461	210.386
	0.4389	18.29		0.4488	211.3
	0.4408	18.36		0.4515	211.96
	0.4426	18.51		0.4545	215.492
	0.4444	18.6		0.4573	216.213
	0.4463	18.57		0.4601	216.341
	0.4482	18.56		0.4629	217.986
	0.4501	18.61		0.4658	221.693
	0.4521	18.88		0.469	223.14
	0.4542	19.01		0.4723	226.427
	0.4562	19.02		0.4758	228.782
	0.4582	18.99		0.4795	229.69
	0.4601	19.03		0.4828	232.624
	0.4621	19.05		0.4852	235.029
	0.4641	19.3		0.4866	236.947
	0.4662	19.43		0.4873	239.625
	0.4683	19.35		0.4876	243.054
	0.4703	19.39		0.488	244.237
	0.4722	19.46		0.4885	245.867
	0.4741	19.57		0.4893	249.442
	0.476	19.74		0.4906	250.804
	0.478	19.88		0.4927	249.378
	0.48	19.85		0.4954	252.106
	0.482	19.85		0.4985	254.482
	0.4841	19.93		0.5015	256.516
	0.486	19.99		0.5038	257.84
	0.4879	20.04		0.5054	258.704
	0.4898	19.96		0.5067	261.621
	0.4917	20.09		0.5078	264.705
	0.4936	20.15		0.509	268.494
	0.4956	20.27		0.5104	268.991
	0.4978	20.32		0.5119	269.615
	0.5	20.45		0.5137	274.66
	0.5022	20.59		0.5157	278.039
	0.5043	20.59		0.5178	279.24
	0.5061	20.61		0.5201	282.404
	0.5079	20.47		0.5223	283.843
	0.5097	20.55		0.5245	287.076
	0.5115	20.68		0.5265	288.726
	0.5135	20.82		0.5283	290.102
	0.5156	20.9		0.5301	291.725
	0.5179	21.06		0.5319	293.348
	0.5203	20.99		0.5338	293.269
	0.5226	21.15		0.5358	295.269
	0.5249	21.28		0.5377	297.54
	0.527	21.22		0.5396	301.553
	0.5289	21.34		0.5414	304.908
	0.5307	21.53		0.5432	304.21
	0.5326	21.59		0.5451	305.139
	0.5345	21.52		0.5471	307.216
	0.5364	21.51		0.5492	309.27
	0.5382	21.56		0.5513	311.222
	0.54	21.58		0.5534	314.077
	0.5419	21.73		0.5555	316.464
	0.5438	21.83		0.5576	315.23
	0.5457	21.77		0.5597	319.119
	0.5477	21.74		0.5618	323.402
	0.5498	21.91		0.5639	323.618
	0.552	21.94		0.566	325.529
	0.5542	22.05		0.5681	327.072
	0.5564	22.21		0.5701	329.716
	0.5585	22.23		0.5721	330.889
	0.5605	22.17		0.574	333.602
	0.5625	22.29		0.5759	335.667
	0.5645	22.47		0.5778	336.587
	0.5665	22.64		0.5797	340.732
	0.5684	22.58		0.5817	345.367
	0.5702	22.72		0.5837	347.796
	0.5721	22.89		0.5858	350.079
	0.574	22.93		0.5879	351.823
	0.5759	22.92		0.59	353.556
	0.5779	23.07		0.5919	355.806
	0.58	23.03		0.5938	359.166
	0.5822	23		0.5956	364.301
	0.5844	23.16		0.5974	367.532
	0.5867	23.2		0.5992	367.972
	0.5888	23.2		0.6012	370.144
	0.591	23.23		0.6033	373.04
	0.5931	23.33		0.6055	375.401
	0.5951	23.33		0.6077	378.003
	0.597	23.37		0.6099	379.234
	0.5989	23.47		0.6119	381.448
	0.6008	23.45		0.6138	382.629
	0.6027	23.61		0.6157	386.333
	0.6046	23.74		0.6175	388.536
	0.6064	23.69		0.6194	389.741
	0.6081	23.84		0.6214	390.867
	0.6099	23.87		0.6235	393.821
	0.6117	23.85		0.6256	397.23
	0.6136	23.89		0.6277	402.443
	0.6156	24.02		0.6297	406.224
	0.6177	24.14		0.6316	407.551
	0.6199	24.21		0.6335	407.526
	0.6221	24.18		0.6353	410.684
	0.6243	24.39		0.6371	414.076
	0.6264	24.55		0.639	418.039
	0.6284	24.43		0.641	420.889
	0.6303	24.41		0.643	420.048
	0.6322	24.52		0.6451	421.314
	0.6343	24.81		0.6471	424.173
	0.6364	24.86		0.6492	428.604
	0.6386	24.86		0.6513	430.715
	0.6406	24.92		0.6534	432.797
	0.6427	24.97		0.6556	435.709
	0.6446	24.9		0.6577	436.727
	0.6466	24.85		0.6599	438.966
	0.6485	24.98		0.6619	444.603
	0.6503	25.19		0.664	447.592
	0.6521	25.25		0.6659	448.871
	0.6539	25.19		0.6679	450.522
	0.6557	25.21		0.67	453.298
	0.6576	25.38		0.672	457.534
	0.6596	25.44		0.6741	460.303
	0.6617	25.41		0.676	462.983
	0.6638	25.44		0.6779	466.73
	0.6661	25.52		0.6797	472.323
	0.6683	25.67		0.6815	477.423
	0.6705	25.86		0.6834	481.986
	0.6725	25.72		0.6853	485.509
	0.6744	25.79		0.6872	488.747
	0.6762	25.92		0.6892	492.812
	0.6781	25.79		0.6912	497.073
	0.68	25.83		0.6933	500.667
	0.6821	26.03		0.6955	507.77
	0.6843	26.14		0.6978	514.428
	0.6865	26.26		0.7	518.737
	0.6887	26.24		0.7021	521.308
	0.6907	26.27		0.7041	524.37
	0.6926	26.37		0.7061	527.994
	0.6945	26.45		0.7081	529.529
	0.6963	26.51		0.71	535.16
	0.6981	26.62		0.7119	541.162
	0.7	26.49		0.7138	544.159
	0.7019	26.37		0.7156	547.599
	0.704	26.45		0.7175	553.437
	0.7061	26.62		0.7194	558.52
	0.7081	26.81		0.7213	560.685
	0.7102	26.94		0.7233	563.027
	0.7122	27		0.7253	565.079
	0.7142	26.91		0.7273	568.594
	0.7161	27.05		0.7294	573.413
	0.7179	27.37		0.7314	577.326
	0.7198	27.31		0.7334	581.15
	0.7218	27.23		0.7354	583.711
	0.7238	27.27		0.7374	589.419
	0.7259	27.28		0.7396	596.585
	0.728	27.28		0.7417	604.933
	0.7302	27.38		0.7439	617.269
	0.7323	27.63		0.746	629.036
	0.7344	27.63		0.7481	633.911
	0.7363	27.55		0.7501	636.241
	0.7382	27.65		0.752	639.56
	0.74	27.79		0.7539	643.165
	0.7418	28		0.7558	645.593
	0.7436	28.13		0.7577	649.868
	0.7455	28.06		0.7595	653.761
	0.7474	27.99		0.7615	657.164
	0.7494	28.1		0.7635	660.494
	0.7514	28.09		0.7656	664.219
	0.7535	28.11		0.7677	667.904
	0.7558	28.05		0.7698	670.256
	0.7582	28.08		0.7718	672.346
	0.7605	28.16		0.7737	676.474
	0.7627	28.47		0.7756	683.412
	0.7648	28.64		0.7775	686.028
	0.7667	28.73		0.7794	688.591
	0.7686	28.62		0.7813	692.319
	0.7707	28.53		0.7832	696.163
	0.7727	28.74		0.7852	702.269
	0.7747	28.81		0.7873	707.659
	0.7766	28.95		0.7894	710.76
	0.7784	28.86		0.7917	714.143
	0.7801	28.8		0.794	718.116
	0.7819	28.88		0.7962	721.574
	0.7837	29.03		0.7984	725.308
	0.7857	29.06		0.8004	730.527
	0.7877	29.1		0.8023	734.783
	0.7898	29.27		0.8042	738.414
	0.7919	29.42		0.8061	741.781
	0.7941	29.48		0.8081	746.808
	0.7964	29.52		0.8102	751.371
	0.7986	29.46		0.8122	755.092
	0.8008	29.6		0.8142	760.958
	0.803	29.81		0.8161	766.575
	0.8053	29.91		0.8179	768.606
	0.8078	29.86		0.8198	771.515
	0.8102	29.85		0.8217	776.294
	0.8124	29.95		0.8237	782.122
	0.8144	30.08		0.8256	785.589
	0.8165	30.1		0.8275	791.608
	0.8185	30.04		0.8295	798.51
	0.8207	29.98		0.8315	802.866
	0.8229	30.15		0.8336	806.615
	0.8253	30.29		0.8357	811.891
	0.8278	30.37		0.8378	819.708
	0.8303	30.63		0.8399	825.606
	0.8326	30.71		0.842	831.918
	0.8348	30.77		0.844	837.854
	0.8366	30.81		0.8459	846.964
	0.8382	30.72		0.8478	855.669
	0.8397	30.7		0.8497	864.683
	0.8412	30.79		0.8515	869.597
	0.8427	30.75		0.8535	877.526
	0.8443	30.86		0.8555	884.232
	0.846	30.95		0.8574	890.626
	0.8478	30.97		0.8594	898.491
	0.8496	30.98		0.8615	903.615
	0.8513	30.8		0.8637	908.152
	0.8531	30.72		0.8658	913.903
	0.8547	30.94		0.868	919.154
	0.8564	31.15		0.87	922.911
	0.8581	31.18		0.8721	927.565
	0.8598	31.11		0.8741	930.472
	0.8617	31.01		0.8762	933.314
	0.8635	31.11		0.8782	937.782
	0.8654	31.15		0.8803	943.113
	0.8672	31.26		0.8823	950.228
	0.8691	31.32		0.8841	953.332
	0.8709	31.24		0.8859	956.231
	0.8728	31.32		0.8877	959.331
	0.8748	31.37		0.8894	964.149
	0.8767	31.45		0.8912	968.438
	0.8785	31.45		0.893	971.493
	0.8804	31.49		0.895	975.395
	0.8822	31.64		0.8971	981.556
	0.8842	31.71		0.8992	986.797
	0.8863	31.63		0.9014	990.951
	0.8884	31.67		0.9035	995.64
	0.8906	31.76		0.9056	1003.73
	0.8929	31.91		0.9077	1010.61
	0.8953	31.99		0.9097	1014.23
	0.8976	32.09		0.9118	1016.4
	0.9	32.21		0.9139	1019.41
	0.9022	32.26		0.916	1023.38
	0.9043	32.22		0.918	1029.09
	0.9062	32.25		0.9199	1032.91
	0.9081	32.27		0.9218	1036.55
	0.91	32.24		0.9235	1041.13
	0.912	32.39		0.9254	1045.65
	0.914	32.53		0.9272	1049.83
	0.9159	32.72		0.9292	1051.36
	0.9179	32.74		0.9313	1054.47
	0.9198	32.62		0.9334	1057.15
	0.9217	32.51		0.9354	1061.25
	0.9236	32.59		0.9375	1066.68
	0.9255	32.75		0.9394	1072.45
	0.9275	32.83		0.9414	1074.62
	0.9296	32.96		0.9434	1077.2
	0.9316	32.92		0.9455	1078.93
	0.9336	33.01		0.9476	1082.37
	0.9357	32.98		0.9496	1086.65
	0.9377	33.04		0.9517	1090.29
	0.9398	33.14		0.9537	1094.49
	0.9418	33.26		0.9557	1095.1
	0.9438	33.43		0.9577	1096.46
	0.9456	33.41		0.9596	1101.64
	0.9474	33.32		0.9616	1105.1
	0.9492	33.35		0.9637	1107.57
	0.951	33.42		0.9658	1106.94
	0.9529	33.47		0.9678	1107.92
	0.9549	33.67		0.9698	1108.5
	0.957	33.75		0.9717	1110.76
	0.9592	33.83		0.9737	1112.07
	0.9614	33.82		0.9757	1113.61
	0.9635	33.98		0.9777	1114.12
	0.9655	34		0.9799	1115.89
	0.9675	34.09		0.982	1116.57
	0.9696	34.1		0.9841	1118.66
	0.9717	34.16		0.9861	1119.68
	0.9739	34.32		0.9881	1122.27
	0.9762	34.31		0.9902	1126.57
	0.9784	34.3		0.9923	1128.9
	0.9805	34.32		0.9945	1132.12
	0.9825	34.46		0.9966	1133.05
	0.9843	34.55		0.9988	1133.23
	0.9862	34.7		1.0011	1136.23
	0.988	34.75		1.0035	1137.47
	0.9899	34.71		1.0058	1138.85
	0.9918	34.84		1.0078	1141.77
	0.9937	34.83		1.0096	1144.18
	0.9957	34.86		1.0114	1144.91
	0.9978	34.95		1.0133	1145.9
	1	34.9		1.0153	1147.76
	1.0024	34.91		1.0175	1149.3
	1.0046	35.04		1.0196	1150.84
	1.0066	35.08		1.0217	1153.04
	1.0086	35.01		1.0238	1156.04
	1.0105	34.96		1.0259	1158.57
	1.0124	35.26		1.0281	1160.92
	1.0142	35.23		1.0302	1164.53
	1.016	35.12		1.0322	1166.74
	1.0178	35.24		1.0341	1166.63
	1.0196	35.37		1.036	1166.81
	1.0215	35.38		1.0378	1168.93
	1.0236	35.39		1.0395	1170.56
	1.0256	35.56		1.0413	1173.2
	1.0276	35.65		1.0431	1174.64
	1.0296	35.67		1.0449	1174.24
	1.0314	35.67		1.0468	1175.67
	1.0332	35.61		1.0486	1178
	1.0349	35.67		1.0504	1178.85
	1.0365	35.69		1.052	1180.8
	1.0381	35.86		1.0535	1181.82
	1.0398	35.94		1.0551	1184.48
	1.0414	35.86		1.0568	1186.34
	1.0431	35.92		1.0585	1186.86
	1.0449	35.97		1.0604	1184.12
	1.0467	36.09		1.0625	1184.9
	1.0485	36.04		1.0645	1185.85
	1.0505	36.1		1.0666	1185.83
	1.0524	36.04		1.0686	1188.17
	1.0545	36.27		1.0706	1188.75
	1.0566	36.44		1.0725	1189.16
	1.0588	36.44		1.0745	1189.05
	1.061	36.52		1.0764	1190.11
	1.0633	36.59		1.0783	1192.24
	1.0656	36.63		1.0803	1192.77
	1.0677	36.78		1.0822	1193.06
	1.0699	36.79		1.0842	1194.19
	1.072	36.82		1.0863	1194.01
	1.0741	36.88		1.0883	1195.95
	1.0762	37.03		1.0904	1197.48
	1.0785	36.99		1.0925	1198.42
	1.0808	36.95		1.0945	1199.51
	1.083	36.97		1.0964	1199.34
	1.0853	37.13		1.0984	1200.09
	1.0876	37.36		1.1005	1201.65
	1.0899	37.5		1.1026	1203.98
	1.0923	37.66		1.1049	1203.14
	1.0948	37.8		1.1072	1202.22
	1.0972	37.71		1.1094	1203.09
	1.0995	37.73		1.1116	1203.33
	1.1018	37.83		1.1138	1202.39
	1.1039	37.95		1.1159	1203.35
	1.1059	38.02		1.118	1204.15
	1.1078	37.97		1.12	1205.8
	1.1099	38.08		1.1218	1207.2
	1.112	38.2		1.1236	1208.42
	1.1143	38.16		1.1254	1211.62
	1.1166	38.38		1.1273	1210.15
	1.1188	38.47		1.1292	1210.35
	1.1209	38.52		1.1313	1211.81
	1.1228	38.51		1.1334	1211.99
	1.1246	38.78		1.1354	1212.32
	1.1265	38.78		1.1373	1211.95
	1.1284	38.74		1.1393	1213
	1.1303	38.77		1.1411	1213.94
	1.1322	38.82		1.143	1215.13
	1.1342	38.9		1.145	1217.96
	1.1362	39.07		1.1471	1218.24
	1.1382	38.98		1.1492	1219.93
	1.1401	39.04		1.1513	1219.87
	1.1421	39.1		1.1532	1220.65
	1.144	39.11		1.1551	1222.46
	1.1459	39.01		1.1571	1222.22
	1.1479	39.06		1.1591	1223.32
	1.1498	39.12		1.1612	1224.3
	1.1517	39.2		1.1632	1226.38
	1.1534	39.27		1.1653	1229.05
	1.1551	39.22		1.1674	1230.37
	1.1569	39.2		1.1695	1232.53
	1.1587	39.29		1.1717	1236.78
	1.1606	39.42		1.1738	1239.83
	1.1627	39.57		1.1758	1240.99
	1.1648	39.69		1.1777	1241.22
	1.1671	39.71		1.1796	1241.8
	1.1693	39.66		1.1815	1242.02
	1.1714	39.65		1.1835	1243.96
	1.1734	39.55		1.1856	1243.85
	1.1753	39.68		1.1876	1245.09
	1.1771	39.82		1.1896	1246.89
	1.179	39.98		1.1916	1247.23
	1.1809	40.01		1.1935	1247.92
	1.183	39.94		1.1954	1248.37
	1.185	40.08		1.1974	1247.66
	1.1869	40.23		1.1994	1247.98
	1.1888	40.29		1.2014	1249.6
	1.1906	40.3		1.2035	1250.62
	1.1924	40.35		1.2056	1251.47
	1.1942	40.25		1.2078	1252.89
	1.1961	40.38		1.2098	1252.33
	1.1979	40.45		1.2117	1253.24
	1.1999	40.58		1.2135	1255.38
	1.2019	40.55		1.2152	1255.79
	1.204	40.52		1.217	1257.85
	1.206	40.6		1.2188	1258.38
	1.2079	40.67		1.2208	1258.3
	1.2098	40.66		1.2227	1259.08
	1.2118	40.69		1.2245	1258.74
	1.2138	40.89		1.2263	1257.16
	1.2159	40.99		1.2282	1259.32
	1.218	41.16		1.23	1258.71
	1.22	41.03		1.2319	1260.73
	1.2219	40.94		1.2338	1261.32
	1.2239	40.97		1.2358	1261.23
	1.2258	40.91		1.2378	1259.64
	1.2277	41.1		1.24	1259.32
	1.2297	41.33		1.2422	1259.97
	1.2317	41.31		1.2444	1259.66
	1.2338	41.42		1.2466	1261.73
	1.236	41.38		1.2486	1261.98
	1.2381	41.46		1.2506	1262.49
	1.2402	41.3		1.2524	1261.52
	1.2421	41.47		1.2542	1261.97
	1.2439	41.69		1.2558	1264.54
	1.2458	41.74		1.2575	1264.32
	1.2479	41.69		1.2592	1264.65
	1.25	41.78		1.261	1266.48
	1.2522	41.77		1.2628	1267.49
	1.2544	41.83		1.2647	1266.67
	1.2566	41.95		1.2667	1263.83
	1.2587	41.99		1.2689	1265.25
	1.2606	41.97		1.2711	1266.72
	1.2625	41.85		1.2734	1267.81
	1.2644	42.04		1.2757	1267.3
	1.2663	42.34		1.278	1267.19
	1.2682	42.27		1.2803	1268.3
	1.2702	42.3		1.2826	1268.72
	1.2723	42.35		1.2851	1268.29
	1.2743	42.42		1.2878	1270.54
	1.2764	42.44		1.2904	1269.28
	1.2782	42.43		1.2928	1268.89
	1.28	42.5		1.2951	1269.97
	1.2819	42.45		1.2971	1270.78
	1.2838	42.57		1.2991	1270.78
	1.2858	42.69		1.3011	1269.92
	1.2877	42.76		1.3032	1272
	1.2897	42.73		1.3055	1272.93
	1.2917	42.78		1.3079	1272.85
	1.2937	42.88		1.3104	1273.9
	1.2957	42.98		1.3126	1274.82
	1.2978	43.04		1.3148	1274.16
	1.2999	43.06		1.3169	1276.26
	1.3021	43.11		1.3189	1277.56
	1.3043	43.09		1.3209	1276.67
	1.3066	43.27		1.3227	1276.78
	1.3087	43.3		1.3245	1275.8
	1.3107	43.45		1.3261	1277.62
	1.3126	43.33		1.3278	1277.82
	1.3146	43.37		1.3296	1276.69
	1.3167	43.35		1.3314	1275.96
	1.3189	43.38		1.3333	1278.94
	1.3209	43.51		1.3353	1280.8
	1.3228	43.57		1.3374	1281.41
	1.3246	43.68		1.3393	1279.3
	1.3264	43.72		1.3411	1279.86
	1.3282	43.62		1.3428	1281.9
	1.33	43.63		1.3445	1282.25
	1.3318	43.93		1.3462	1282.96
	1.3337	44.04		1.3479	1283.04
	1.3357	44.05		1.3497	1285.01
	1.3378	43.95		1.3516	1287.12
	1.3399	43.91		1.3535	1288
	1.3421	44.12		1.3556	1289.87
	1.3442	44.2		1.3576	1287.88
	1.3462	44.28		1.3596	1289.08
	1.3481	44.35		1.3616	1289.55
	1.3501	44.41		1.3635	1291.46
	1.3521	44.38		1.3655	1291.05
	1.3542	44.35		1.3674	1291.43
	1.3562	44.32		1.3694	1292.64
	1.3582	44.37		1.3714	1292.48
	1.3601	44.41		1.3734	1294.08
	1.362	44.54		1.3756	1293.81
	1.364	44.7		1.3778	1293.28
	1.3659	44.7		1.38	1294
	1.3679	44.68		1.3821	1293.47
	1.37	44.68		1.3841	1293.46
	1.3721	44.76		1.3861	1294.35
	1.3741	44.91		1.3881	1295.51
	1.3762	44.95		1.39	1295.95
	1.3782	44.95		1.392	1294.5
	1.3801	45.08		1.3939	1294.86
	1.3821	45.2		1.3959	1294.7
	1.3842	45.13		1.3978	1293.47
	1.3863	45.18		1.3998	1292.7
	1.3885	45.22		1.4018	1293.32
	1.3905	45.27		1.4038	1293.51
	1.3925	45.39		1.4059	1295.7
	1.3944	45.34		1.408	1298.77
	1.3964	45.44		1.41	1299.14
	1.3984	45.53		1.412	1296.5
	1.4004	45.55		1.4139	1295.67
	1.4023	45.51		1.4158	1295.54
	1.4043	45.58		1.4178	1296.68
	1.4062	45.54		1.4198	1296.38
	1.4081	45.73		1.4219	1296.61
	1.41	45.71		1.4241	1296.85
	1.412	45.82		1.4261	1299.77
	1.4141	45.91		1.4281	1300.21
	1.4162	45.9		1.43	1300.53
	1.4182	46.07		1.4319	1299.64
	1.4203	46.16		1.4337	1298.84
	1.4223	46.16		1.4356	1299.45
	1.4243	46.26		1.4375	1298.96
	1.4262	46.15		1.4395	1300.59
	1.4282	46.13		1.4415	1301.45
	1.4302	46.27		1.4436	1300.94
	1.4322	46.33		1.4457	1301.69
	1.4342	46.35		1.4479	1301.79
	1.4362	46.46		1.45	1301.42
	1.4383	46.51		1.4522	1301.23
	1.4404	46.68		1.4543	1302.82
	1.4424	46.74		1.4565	1302.87
	1.4444	46.62		1.4587	1302.79
	1.4463	46.58		1.4608	1302.47
	1.4482	46.62		1.4627	1303.32
	1.45	46.74		1.4646	1303.8
	1.452	46.75		1.4665	1304.05
	1.454	46.77		1.4684	1303.84
	1.4561	47		1.4704	1305.02
	1.4581	47.09		1.4724	1306.25
	1.4602	47.05		1.4744	1306.84
	1.4622	46.98		1.4765	1306.2
	1.4641	47.02		1.4787	1307
	1.466	46.93		1.4808	1308.03
	1.468	46.99		1.4827	1306.47
	1.4699	47.14		1.4846	1305.09
	1.4719	47.18		1.4864	1304.45
	1.4739	47.34		1.4883	1306.06
	1.4761	47.58		1.4903	1306.17
	1.4783	47.38		1.4923	1305.91
	1.4805	47.31		1.4943	1306.59
	1.4827	47.5		1.4962	1306.11
	1.4847	47.6		1.4982	1306.43
	1.4867	47.64		1.5	1308.31
	1.4885	47.56		1.5018	1308.08
	1.4903	47.48		1.5036	1306.85
	1.4921	47.64		1.5054	1305.79
	1.4939	47.72		1.5073	1308.49
	1.4957	47.78		1.5091	1309.57
	1.4976	47.83		1.511	1310.4
	1.4995	47.93		1.5128	1309.56
	1.5015	48.02		1.5147	1308.49
	1.5037	48.03		1.5166	1307.38
	1.506	48.08		1.5185	1308.46
	1.5084	48.12		1.5205	1310.89
	1.5107	48.24		1.5226	1311.97
	1.5127	48.33		1.5247	1312.12
	1.5146	48.42		1.5268	1310.21
	1.5165	48.38		1.5289	1308.58
	1.5184	48.3		1.5308	1311.64
	1.5205	48.31		1.5328	1312.77
	1.5226	48.37		1.5347	1311.88
	1.5247	48.48		1.5367	1313.9
	1.5268	48.59		1.5388	1317.5
	1.5288	48.66		1.5409	1318.97
	1.5306	48.74		1.5431	1319.3
	1.5324	48.7		1.5453	1318.98
	1.5342	48.72		1.5475	1322.5
	1.536	48.67		1.5495	1324.18
	1.5378	48.8		1.5515	1327.66
	1.5398	48.83		1.5534	1330.11
	1.5418	48.9		1.5553	1329.92
	1.5439	49.02		1.5572	1329.56
	1.546	49.09		1.5592	1331.43
	1.5481	48.91		1.5612	1331.61
	1.5501	49.05		1.5632	1331.88
	1.5521	49.09		1.5652	1330.33
	1.5541	49.34		1.5672	1331.35
	1.5562	49.45		1.5692	1331.66
	1.5582	49.41		1.5713	1332.79
	1.5603	49.42		1.5733	1334.81
	1.5623	49.55		1.5754	1335.28
	1.5642	49.49		1.5774	1335.23
	1.5661	49.44		1.5795	1336.4
	1.568	49.46		1.5815	1334.31
	1.5698	49.55		1.5836	1334.43
	1.5717	49.62		1.5856	1334.69
	1.5736	49.78		1.5876	1335.31
	1.5757	49.88		1.5896	1336.09
	1.5779	49.89		1.5916	1337.64
	1.5799	49.95		1.5935	1338.68
	1.582	50.06		1.5953	1337.69
	1.584	50.12		1.5972	1337.22
	1.5859	50.18		1.5989	1335.99
	1.5879	50.16		1.6007	1337.38
	1.5901	50.15		1.6026	1338.04
	1.5923	50.28		1.6047	1338.45
	1.5945	50.28		1.6068	1338.58
	1.5965	50.25		1.609	1339.29
	1.5984	50.36		1.6112	1338.93
	1.6003	50.42		1.6135	1340.04
	1.6022	50.39		1.6157	1342
	1.6042	50.41		1.6179	1341.68
	1.6062	50.55		1.62	1342.76
	1.6082	50.65		1.622	1344.99
	1.6102	50.71		1.6239	1344.45
	1.6121	50.65		1.6258	1346.24
	1.614	50.8		1.6278	1346.01
	1.616	50.84		1.6297	1346.24
	1.6181	50.79		1.6317	1348.4
	1.6202	50.81		1.6336	1347.79
	1.6224	50.88		1.6355	1347.26
	1.6246	51.02		1.6373	1349.6
	1.6267	51.11		1.6393	1350.05
	1.6288	51.19		1.6413	1351.14
	1.6309	51.23		1.6433	1350.01
	1.6329	51.3		1.6454	1349.37
	1.635	51.38		1.6475	1351.1
	1.6371	51.37		1.6497	1348.74
	1.6392	51.37		1.6519	1351.15
	1.6414	51.52		1.6541	1353.53
	1.6437	51.59		1.6561	1354.42
	1.6461	51.56		1.6581	1354.87
	1.6485	51.58		1.66	1356.63
	1.6509	51.69		1.662	1355.41
	1.653	51.72		1.6639	1355.95
	1.6549	51.85		1.6658	1357.97
	1.6568	51.89		1.6677	1359.45
	1.6589	51.81		1.6695	1360.13
	1.661	51.84		1.6713	1358.18
	1.6631	51.87		1.6731	1357.33
	1.6651	51.95		1.675	1359.72
	1.667	52.08		1.6769	1364.02
	1.6689	52.15		1.679	1366.37
	1.6707	52.12		1.6811	1367.17
	1.6725	52.06		1.6832	1366.54
	1.6742	52.01		1.6853	1366.83
	1.6759	51.96		1.6873	1367.03
	1.6777	52.08		1.6893	1368.3
	1.6795	52.12		1.6913	1369.58
	1.6814	52.29		1.6934	1368.08
	1.6832	52.1		1.6954	1369.01
	1.685	52.01		1.6974	1368.16
	1.6867	52.14		1.6993	1369.28
	1.6886	52.2		1.7011	1370.83
	1.6904	52.26		1.7029	1370.46
	1.6922	52.44		1.7047	1370
	1.694	52.61		1.7065	1369.3
	1.6957	52.35		1.7084	1369.71
	1.6973	52.37		1.7104	1370.31
	1.6989	52.47		1.7124	1370.74
	1.7005	52.57		1.7144	1370.75
	1.7022	52.53		1.7165	1371.53
	1.7041	52.45		1.7185	1370.62
	1.706	52.49		1.7205	1372.1
	1.708	52.62		1.7226	1372.79
	1.7102	52.63		1.7248	1373.48
	1.7123	52.76		1.7271	1372.52
	1.7145	52.93		1.7295	1373.16
	1.7166	52.92		1.7319	1373.25
	1.7188	52.76		1.7342	1371.83
	1.7209	52.72		1.7365	1371.2
	1.723	53.01		1.7388	1371.7
	1.7251	53.15		1.7411	1370.94
	1.7274	53.18		1.7433	1370.43
	1.7297	53.17		1.7456	1371.7
	1.7319	53.14		1.7479	1374.39
	1.734	53.18		1.75	1375.29
	1.7361	53.13		1.752	1375.41
	1.738	53.28		1.7539	1373.6
	1.7399	53.35		1.7556	1373.19
	1.7418	53.38		1.7573	1373.81
	1.7437	53.52		1.7589	1373.31
	1.7457	53.62		1.7607	1373.64
	1.7478	53.67		1.7625	1373.57
	1.7498	53.77		1.7645	1374.06
	1.7519	53.76		1.7665	1372.69
	1.754	53.74		1.7684	1374.23
	1.756	53.81		1.7702	1376.46
	1.7581	53.78		1.772	1376.23
	1.7601	53.85		1.7738	1375.34
	1.7622	54		1.7756	1374.71
	1.7642	54.09		1.7774	1376.68
	1.7661	54.1		1.7793	1376.61
	1.768	54.17		1.7812	1375.93
	1.7699	54.15		1.7831	1375.97
	1.7718	54.12		1.7851	1376.86
	1.7737	54.16		1.7872	1377.73
	1.7756	54.25		1.7893	1377.99
	1.7775	54.33		1.7914	1375.17
	1.7794	54.42		1.7936	1376.24
	1.7812	54.37		1.7958	1377.12
	1.783	54.47		1.798	1375.64
	1.7849	54.65		1.8001	1374.49
	1.7868	54.59		1.8022	1374.82
	1.7889	54.61		1.8042	1375.12
	1.7911	54.68		1.8061	1374.16
	1.7933	54.77		1.8081	1375.28
	1.7956	54.74		1.8102	1376.17
	1.7978	54.95		1.8124	1376.62
	1.7999	54.86		1.8147	1377.48
	1.8021	54.88		1.817	1378.23
	1.8042	54.92		1.8193	1377.32
	1.8063	55.01		1.8215	1377.2
	1.8084	55.12		1.8234	1376.31
	1.8105	55.08		1.8253	1375.95
	1.8125	55.26		1.8271	1376.04
	1.8144	55.33		1.8291	1378.11
	1.8164	55.25		1.8313	1379.65
	1.8184	55.27		1.8335	1378.98
	1.8204	55.33		1.8357	1379.75
	1.8224	55.38		1.8378	1381.25
	1.8243	55.54		1.8397	1380.17
	1.8262	55.51		1.8415	1377.84
	1.8283	55.47		1.8433	1380.68
	1.8303	55.55		1.845	1381.91
	1.8324	55.63		1.8467	1382.86
	1.8344	55.83		1.8485	1382.63
	1.8365	55.95		1.8503	1381.94
	1.8384	55.95		1.8521	1379.71
	1.8404	55.88		1.854	1379.55
	1.8423	55.87		1.8559	1380.6
	1.8442	55.81		1.8579	1380.76
	1.8462	55.88		1.8598	1380.11
	1.8482	55.95		1.8616	1379.78
	1.8502	56.1		1.8635	1379.84
	1.8523	56.14		1.8654	1378.55
	1.8544	56.16		1.8673	1379.22
	1.8564	56.21		1.8692	1380.15
	1.8583	56.22		1.8711	1380.71
	1.8602	56.2		1.873	1383.21
	1.8619	56.17		1.8752	1382.11
	1.8636	56.18		1.8774	1380.56
	1.8652	56.21		1.8798	1378.88
	1.8668	56.26		1.8821	1379.34
	1.8683	56.22		1.8844	1379.05
	1.8699	56.32		1.8865	1380.18
	1.8716	56.51		1.8884	1379.13
	1.8733	56.58		1.8903	1380.51
	1.8751	56.61		1.8921	1382.35
	1.8769	56.57		1.8939	1383.44
	1.8787	56.6		1.8957	1380.29
	1.8806	56.63		1.8976	1377.72
	1.8825	56.6		1.8995	1379.55
	1.8845	56.69		1.9015	1379.83
	1.8866	56.75		1.9036	1379.92
	1.8888	56.88		1.9055	1379.5
	1.8912	56.98		1.9072	1380.56
	1.8935	56.93		1.909	1380.73
	1.8959	56.91		1.9107	1381.35
	1.8981	57.11		1.9126	1382.02
	1.9002	57.33		1.9145	1380.81
	1.9023	57.38		1.9165	1381.47
	1.9043	57.31		1.9186	1383.36
	1.9065	57.45		1.9206	1381.41
	1.9087	57.51		1.9227	1379.65
	1.911	57.58		1.9247	1379.76
	1.9134	57.78		1.9266	1380.44
	1.916	57.78		1.9285	1382.03
	1.9186	57.89		1.9304	1382.7
	1.9211	58.07		1.9323	1383.2
	1.9236	58.09		1.9343	1383.63
	1.926	58.19		1.9364	1384.53
	1.9283	58.31		1.9384	1385.2
	1.9308	58.32		1.9405	1384.53
	1.9332	58.35		1.9425	1383.89
	1.9355	58.47		1.9446	1386.37
	1.9376	58.64		1.9467	1389.91
	1.9395	58.65		1.9489	1391.43
	1.9411	58.62		1.9511	1392.45
	1.9426	58.51		1.9534	1391.38
	1.9441	58.51		1.9557	1390.99
	1.9458	58.61		1.9579	1391.94
	1.9477	58.65		1.9599	1393.88
	1.9498	58.68		1.9619	1394.37
	1.952	58.79		1.9639	1394.7
	1.9542	58.74		1.966	1393.63
	1.9562	58.74		1.968	1394.04
	1.9582	58.68		1.9699	1394.87
	1.96	59		1.9718	1393.09
	1.9618	59.04		1.9737	1392.68
	1.9635	59.14		1.9755	1392.95
	1.9653	59.07		1.9774	1392.12
	1.9671	59.04		1.9793	1394.57
	1.9689	59.04		1.9812	1394.76
	1.9707	59.21		1.9831	1395.7
	1.9726	59.09		1.985	1393.79
	1.9745	59.1		1.9869	1392.42
	1.9764	59.28		1.9889	1392.88
	1.9785	59.33		1.991	1392.44
	1.9807	59.53		1.9931	1391.68
	1.9829	59.52		1.9952	1390.7
	1.985	59.45		1.9974	1391.29
	1.987	59.52		1.9996	1392.08
	1.9889	59.46		2.0018	1392.21
	1.9907	59.48		2.0039	1390.29
	1.9925	59.7		2.0059	1389.35
	1.9943	59.72		2.0079	1389.66
	1.9963	59.78		2.0097	1392.73
	1.9983	59.73		2.0116	1393.06
	2.0004	59.81		2.0135	1391.59
	2.0025	59.86		2.0156	1391.77
	2.0045	59.91		2.0176	1393.25
	2.0064	59.98		2.0197	1393.15
	2.0084	60		2.0217	1390.85
	2.0104	59.96		2.0237	1390.38
	2.0124	59.92		2.0256	1391.22
	2.0144	60.05		2.0275	1390.85
	2.0164	60.07		2.0294	1391.96
	2.0185	60.16		2.0312	1391.67
	2.0206	60.37		2.0331	1393.79
	2.0227	60.51		2.035	1393.11
	2.0248	60.45		2.037	1393.78
	2.0268	60.42		2.039	1392.81
	2.0287	60.37		2.041	1392.11
	2.0305	60.4		2.0429	1393.6
	2.0324	60.48		2.0448	1396.16
	2.0343	60.51		2.0467	1394.27
	2.0363	60.62		2.0485	1392.56
	2.0382	60.76		2.0502	1392.31
	2.0401	60.74		2.052	1392.41
	2.042	60.65		2.0539	1391.98
	2.0438	60.75		2.0558	1393.5
	2.0456	60.84		2.0577	1394.56
	2.0475	60.75		2.0597	1394.96
	2.0496	60.97		2.0618	1395.03
	2.0517	61.06		2.0639	1395.67
	2.0539	61.06		2.066	1394.03
	2.0561	61.05		2.0682	1391.99
	2.0583	61.06		2.0704	1393.55
	2.0604	60.81		2.0724	1393.09
	2.0624	61.03		2.0744	1390.9
	2.0645	61.09		2.0763	1392.13
	2.0667	61.23		2.0782	1392.06
	2.0688	61.32		2.0801	1393.39
	2.0708	61.2		2.0821	1390.7
	2.0727	61.18		2.0842	1390.75
	2.0747	61.23		2.0865	1391.54
	2.0767	61.52		2.0887	1392.36
	2.0788	61.68		2.0908	1391.34
	2.0809	61.62		2.0929	1391.24
	2.0832	61.64		2.095	1391.58
	2.0854	61.64		2.097	1389.75
	2.0875	61.65		2.0991	1389.43
	2.0896	61.82		2.1011	1388.98
	2.0915	61.81		2.1033	1387.43
	2.0935	61.8		2.1055	1388.08
	2.0954	62.05		2.1077	1387.97
	2.0973	62.15		2.1099	1387.89
	2.0992	62.17		2.1121	1388.63
	2.1012	62		2.1141	1389.89
	2.1031	61.96		2.1161	1390.63
	2.1051	61.98		2.1181	1389.28
	2.1069	61.95		2.12	1389.9
	2.1086	61.91		2.122	1387.94
	2.1103	61.92		2.1241	1388.17
	2.112	62.09		2.1263	1389.07
	2.1139	62.04		2.1285	1388.43
	2.1158	62.12		2.1308	1387.75
	2.1179	62.04		2.1329	1386.74
	2.1201	62.28		2.135	1387.76
	2.1224	62.5		2.137	1390.17
	2.1246	62.53		2.1392	1391.49
	2.1267	62.4		2.1415	1392.62
	2.1287	62.38		2.1438	1391.18
	2.1305	62.39		2.1459	1389.4
	2.1324	62.51		2.1479	1388.49
	2.1343	62.64		2.1497	1387.86
	2.1363	62.67		2.1515	1387.81
	2.1382	62.65		2.1534	1387.8
	2.1401	62.67		2.1553	1388.34
	2.142	62.68		2.1574	1388.92
	2.1439	62.72		2.1596	1390.95
	2.1459	62.82		2.1618	1390.56
	2.1479	62.97		2.1637	1389.6
	2.1499	63.02		2.1655	1389.72
	2.1519	63.02		2.1672	1389.41
	2.1538	63.12		2.169	1389.39
	2.1558	63.28		2.1709	1389.8
	2.1576	63.31		2.1727	1388.79
	2.1595	63.27		2.1745	1388.29
	2.1614	63.14		2.1763	1387.24
	2.1634	63.2		2.178	1386.54
	2.1654	63.35		2.1797	1387.12
	2.1675	63.3		2.1815	1388.73
	2.1696	63.28		2.1834	1389.29
	2.1717	63.4		2.1853	1389.62
	2.1737	63.29		2.1871	1389.66
	2.1756	63.29		2.189	1388.68
	2.1776	63.42		2.1911	1388.38
	2.1795	63.46		2.1932	1388.69
	2.1814	63.37		2.1954	1388.51
	2.1834	63.51		2.1976	1387.86
	2.1855	63.6		2.1998	1387.36
	2.1878	63.66		2.202	1387.18
	2.1901	63.89		2.2042	1388.71
	2.1923	64.01		2.2063	1387.43
	2.1943	64		2.2084	1386.46
	2.1961	63.95		2.2104	1386.61
	2.1977	63.91		2.2123	1388.84
	2.1994	63.88		2.2142	1389.48
	2.2013	64.01		2.216	1388.27
	2.2032	64.01		2.2179	1386.7
	2.2053	64.08		2.2197	1389.11
	2.2074	64.06		2.2216	1387.49
	2.2095	64.05		2.2236	1386.06
	2.2115	64.15		2.2255	1385.76
	2.2136	64.31		2.2275	1387.35
	2.2157	64.43		2.2296	1386.85
	2.2178	64.33		2.2315	1387.29
	2.2197	64.3		2.2334	1389.14
	2.2217	64.3		2.2354	1389.75
	2.2237	64.47		2.2374	1388.76
	2.2258	64.59		2.2396	1388.98
	2.228	64.54		2.2418	1389.6
	2.2303	64.61		2.2439	1387.35
	2.2325	64.75		2.246	1384.84
	2.2347	64.98		2.248	1386.57
	2.2367	64.94		2.2499	1386.8
	2.2385	64.88		2.2518	1385.74
	2.2404	64.91		2.2536	1389.18
	2.2422	64.88		2.2555	1387.25
	2.2441	64.9		2.2574	1385.23
	2.246	65.07		2.2594	1385.74
	2.248	65.17		2.2614	1385.66
	2.2502	65.22		2.2634	1388.02
	2.2525	65.2		2.2655	1387.47
	2.2547	65.16		2.2677	1387.62
	2.2569	65.11		2.2698	1386.49
	2.2589	65.28		2.2719	1384.23
	2.2608	65.32		2.2739	1385.33
	2.2626	65.37		2.2759	1385.19
	2.2644	65.44		2.2778	1385.32
	2.2662	65.4		2.2797	1385.13
	2.268	65.43		2.2815	1385.4
	2.27	65.49		2.2834	1385.34
	2.2719	65.56		2.2854	1384.27
	2.2739	65.62		2.2874	1384.88
	2.2759	65.71		2.2895	1385.51
	2.2778	65.79		2.2917	1385.28
	2.2796	65.67		2.2938	1385.97
	2.2813	65.7		2.296	1385.66
	2.2831	65.8		2.2981	1386.05
	2.2849	65.81		2.3001	1384.42
	2.2867	65.98		2.3019	1384.39
	2.2887	65.94		2.3038	1383.14
	2.2907	65.99		2.3057	1382.64
	2.2928	66.12		2.3077	1384.19
	2.295	66.06		2.3098	1385.37
	2.2971	66.04		2.3119	1385.75
	2.2993	66.12		2.3139	1385.57
	2.3015	66.16		2.3159	1384.68
	2.3037	66.24		2.3178	1384.57
	2.3058	66.16		2.3196	1383.21
	2.3078	66.21		2.3215	1384.66
	2.3097	66.37		2.3233	1385.84
	2.3115	66.4		2.3252	1387.02
	2.3134	66.36		2.3271	1386.66
	2.3153	66.38		2.3291	1386.15
	2.3171	66.4		2.3312	1387.03
	2.319	66.49		2.3334	1387.66
	2.321	66.54		2.3356	1389.21
	2.323	66.54		2.3377	1390.17
	2.3252	66.67		2.3397	1389.1
	2.3275	66.81		2.3417	1388.75
	2.3297	66.95		2.3436	1386.93
	2.3318	67.01		2.3455	1388.15
	2.3339	66.98		2.3474	1389.2
	2.3359	67.1		2.3493	1388.6
	2.338	67.21		2.3513	1386.23
	2.3402	67.16		2.3532	1387.39
	2.3423	67.23		2.3553	1388.27
	2.3445	67.27		2.3574	1388.09
	2.3467	67.21		2.3596	1387.78
	2.3489	67.23		2.3617	1387
	2.3511	67.27		2.3639	1386.82
	2.3532	67.31		2.366	1387.11
	2.3551	67.33		2.368	1387.55
	2.357	67.38		2.37	1388.52
	2.3588	67.38		2.3719	1389.78
	2.3607	67.48		2.3739	1388.01
	2.3626	67.65		2.376	1386.36
	2.3646	67.7		2.378	1386.83
	2.3667	67.79		2.3801	1388.45
	2.3688	67.78		2.382	1388.16
	2.3709	67.8		2.3839	1388.07
	2.373	68.01		2.3857	1385.28
	2.3752	68.24		2.3875	1384.73
	2.3773	68.17		2.3894	1386.43
	2.3793	68.03		2.3912	1387.12
	2.3812	67.97		2.3931	1387.35
	2.3829	68.07		2.3951	1387.88
	2.3847	68.22		2.3972	1388.97
	2.3865	68.07		2.3994	1387.88
	2.3884	68.04		2.4016	1388.07
	2.3904	68.15		2.4037	1388.1
	2.3925	68.27		2.4058	1387.31
	2.3947	68.43		2.4078	1385.25
	2.3969	68.4		2.4099	1386.58
	2.3991	68.47		2.412	1387.98
	2.4012	68.4		2.414	1384.54
	2.4031	68.45		2.416	1384.38
	2.4048	68.59		2.4179	1386.04
	2.4067	68.59		2.4197	1385.81
	2.4086	68.67		2.4216	1385.34
	2.4105	68.52		2.4235	1386.04
	2.4125	68.62		2.4254	1387.07
	2.4143	68.68		2.4273	1386.65
	2.4161	68.78		2.4294	1385.54
	2.4178	68.82		2.4315	1384.88
	2.4195	68.72		2.4336	1385.22
	2.4214	68.76		2.4356	1384.86
	2.4233	68.74		2.4375	1383.01
	2.4252	68.77		2.4395	1381.75
	2.4273	68.96		2.4415	1381.82
	2.4294	69		2.4435	1383.13
	2.4317	69.01		2.4455	1385.51
	2.434	69.1		2.4475	1385.66
	2.4363	69.14		2.4495	1383.6
	2.4386	69.22		2.4515	1382.93
	2.4409	69.34		2.4536	1384.31
	2.4431	69.37		2.4556	1385.85
	2.4451	69.33		2.4577	1385.48
	2.447	69.33		2.4597	1384.82
	2.4488	69.49		2.4618	1383.44
	2.4506	69.57		2.4639	1383.45
	2.4525	69.54		2.466	1383.27
	2.4545	69.54		2.468	1381.46
	2.4566	69.55		2.47	1382.26
	2.4589	69.64		2.472	1382.84
	2.4612	69.77		2.474	1383.07
	2.4634	69.74		2.4759	1382.51
	2.4656	69.79		2.4779	1383.56
	2.4676	70.08		2.48	1383.19
	2.4695	69.99		2.482	1382.66
	2.4715	69.92		2.484	1383.47
	2.4735	70.06		2.486	1381.96
	2.4758	70.27		2.488	1382.53
	2.4783	70.36		2.49	1381.57
	2.4808	70.33		2.492	1382.38
	2.4831	70.39		2.494	1383.44
	2.4853	70.39		2.496	1383.57
	2.4875	70.39		2.4981	1382.4
	2.4895	70.51		2.5002	1380.62
	2.4915	70.56		2.5023	1379.22
	2.4934	70.51		2.5043	1381.85
	2.4953	70.46		2.5063	1385.74
	2.4974	70.54		2.508	1387.76
	2.4995	70.64		2.5097	1385.26
	2.5017	70.69		2.5115	1384.76
	2.5038	70.69		2.5135	1387.34
	2.5058	70.73		2.5155	1388.72
	2.5076	70.82		2.5176	1386.69
	2.5093	70.82		2.5196	1385.98
	2.5109	70.84		2.5214	1385.93
	2.5124	70.91		2.5232	1385.23
	2.5138	70.87		2.525	1384.8
	2.5153	70.87		2.5269	1383.62
	2.5169	70.78		2.5289	1383.8
	2.5186	70.81		2.531	1384.04
	2.5204	70.79		2.5332	1383.66
	2.5221	70.82		2.5353	1383.92
	2.5238	70.87		2.5375	1383.4
	2.5255	70.69		2.5397	1385.36
	2.5272	70.63		2.5419	1386.68
	2.5289	70.61		2.5441	1386
	2.5305	70.78		2.5462	1386.3
	2.5322	70.93		2.5483	1386.16
	2.5339	71.03		2.5502	1386.93
	2.5355	71.08		2.552	1386
	2.5373	71.11		2.5537	1384.66
	2.5392	71.16		2.5555	1382.83
	2.5412	71.13		2.5573	1382.02
	2.5434	71.04		2.5592	1383.78
	2.5456	71.05		2.5613	1384.71
	2.5479	71.18		2.5633	1383.9
	2.5501	71.2		2.5654	1381.68
	2.5523	71.27		2.5675	1383.06
	2.5545	71.37		2.5696	1382.61
	2.5566	71.45		2.5717	1382.61
	2.5588	71.54		2.5737	1384.21
	2.5609	71.51		2.5757	1384.77
	2.5631	71.43		2.5777	1385.4
	2.5653	71.47		2.5798	1383.98
	2.5675	71.51		2.5819	1383.52
	2.5697	71.78		2.584	1384.23
	2.5717	71.98		2.586	1384.91
	2.5737	71.92		2.588	1382.9
	2.5756	71.84		2.5898	1381.91
	2.5775	71.84		2.5917	1382.72
	2.5795	71.91		2.5935	1382.72
	2.5816	71.92		2.5954	1382.59
	2.5836	71.98		2.5973	1380.66
	2.5855	72.03		2.5992	1381.01
	2.5874	72		2.6012	1383.02
	2.5893	71.94		2.6033	1381.81
	2.5913	72.02		2.6055	1380.66
	2.5934	72.17		2.6077	1379.76
	2.5954	72.25		2.6099	1380.47
	2.5975	72.3		2.612	1382.15
	2.5995	72.19		2.6142	1380.48
	2.6017	72.23		2.6164	1379.13
	2.6038	72.41		2.6185	1378.3
	2.6059	72.55		2.6206	1379.34
	2.6079	72.57		2.6226	1380.59
	2.6099	72.43		2.6245	1379.5
	2.6118	72.49		2.6263	1378.84
	2.6137	72.56		2.6281	1376.61
	2.6156	72.66		2.63	1375.69
	2.6176	72.51		2.632	1376.14
	2.6195	72.57		2.634	1375.93
	2.6215	72.55		2.6361	1376.73
	2.6235	72.63		2.6382	1377.45
	2.6256	72.73		2.6404	1375.43
	2.6277	72.78		2.6426	1374.39
	2.6297	72.89		2.6448	1377.5
	2.6318	72.99		2.6471	1376.89
	2.6339	72.99		2.6494	1376.58
	2.6361	73.12		2.6518	1377.3
	2.6383	73.1		2.6543	1378.14
	2.6405	73.08		2.6566	1378.21
	2.6427	73.26		2.6588	1376.47
	2.6448	73.26		2.6608	1373.67
	2.6469	73.29		2.6628	1373.56
	2.649	73.32		2.6646	1375.78
	2.6511	73.28		2.6664	1374.34
	2.653	73.47		2.6681	1371.99
	2.6547	73.64		2.6698	1372.64
	2.6564	73.66		2.6716	1375.44
	2.6581	73.6		2.6735	1376.07
	2.6598	73.53		2.6753	1375.79
	2.6617	73.5		2.677	1375.44
	2.6638	73.69		2.6786	1375.28
	2.666	73.75		2.6803	1374.52
	2.6682	73.77		2.682	1373.87
	2.6703	73.72		2.6837	1373.02
	2.6723	73.86		2.6854	1374
	2.6742	73.84		2.6872	1373.79
	2.6762	73.83		2.689	1374.43
	2.6781	73.97		2.6908	1375.84
	2.6802	74.21		2.6927	1375.5
	2.6822	74.36		2.6946	1373.59
	2.6843	74.3		2.6967	1373.41
	2.6862	74.18		2.6989	1372.18
	2.6881	74.07		2.7012	1371.65
	2.69	74.12		2.7036	1371.24
	2.6918	74.13		2.706	1372.74
	2.6935	74.25		2.7083	1372.94
	2.6952	74.28		2.7106	1373.6
	2.6967	74.24		2.7127	1373.05
	2.6983	74.27		2.7147	1372.2
	2.7	74.21		2.7166	1371.04
	2.7017	74.06		2.7185	1371.26
	2.7034	74.05		2.7203	1371.03
	2.7051	74.15		2.7221	1369.32
	2.7069	74.2		2.7238	1368.97
	2.7087	74.35		2.7256	1370.05
	2.7105	74.43		2.7274	1370.13
	2.7124	74.49		2.7293	1371.11
	2.7143	74.39		2.7311	1369.68
	2.7162	74.37		2.733	1368.75
	2.7181	74.38		2.7349	1367.59
	2.7199	74.42		2.7369	1366.05
	2.7218	74.6		2.7389	1367
	2.7238	74.72		2.741	1368.55
	2.7258	74.79		2.7431	1367.91
	2.7279	74.84		2.7452	1369.05
	2.7301	74.89		2.7473	1369.48
	2.7322	74.99		2.7493	1368.07
	2.7344	75.14		2.7515	1366.08
	2.7368	75.28		2.7535	1367.59
	2.7393	75.42		2.7555	1367.24
	2.7418	75.51		2.7573	1368.16
	2.7444	75.49		2.759	1367.06
	2.7472	75.59		2.7607	1366.01
	2.7502	75.81		2.7624	1366.63
	2.7534	75.95		2.7641	1365.9
	2.757	76.15		2.766	1366.26
	2.7607	76.23		2.7681	1365.92
	2.7639	76.29		2.7702	1365.53
	2.7663	76.35		2.7724	1367.65
	2.7681	76.27		2.7746	1368.14
	2.7694	76.35		2.7767	1368.68
	2.7706	76.29		2.7787	1370.17
	2.7718	76.18		2.7808	1367.95
	2.7733	76.25		2.7829	1364.92
	2.775	76.28		2.785	1365.63
	2.7769	76.25		2.7872	1367.29
	2.7789	76.25		2.7895	1367.91
	2.7809	76.24		2.7917	1367.19
	2.783	76.34		2.7938	1365.17
	2.7851	76.45		2.7958	1364.16
	2.7871	76.54		2.7977	1364.97
	2.7889	76.53		2.7995	1366.14
	2.7907	76.6		2.8013	1366.32
	2.7923	76.62		2.8031	1365.21
	2.794	76.66		2.8049	1364.64
	2.7956	76.58		2.8068	1365
	2.7974	76.47		2.8088	1364.89
	2.7992	76.55		2.8108	1362.82
	2.8011	76.65		2.8128	1360.95
	2.8031	76.78		2.8149	1362.34
	2.8051	76.95		2.817	1363.15
	2.8071	77		2.8192	1361.84
	2.8091	76.85		2.8213	1361.62
	2.8109	76.7		2.8234	1362.04
	2.8128	76.85		2.8255	1360.69
	2.8147	77.06		2.8275	1358.97
	2.8167	77.03		2.8295	1360.61
	2.8186	77.11		2.8315	1363.02
	2.8204	77.04		2.8335	1364.01
	2.8222	77.06		2.8356	1364.11
	2.8241	77.2		2.8377	1362.1
	2.826	77.22		2.8399	1361.5
	2.8279	77.19		2.8419	1361.06
	2.8298	77.31		2.8438	1361.72
	2.8318	77.46		2.8456	1361.52
	2.8338	77.58		2.8473	1361.3
	2.8359	77.49		2.849	1360.77
	2.838	77.39		2.8508	1361.32
	2.8402	77.51		2.8527	1360.64
	2.8424	77.62		2.8546	1360.33
	2.8445	77.77		2.8566	1362.15
	2.8466	77.69		2.8585	1362.35
	2.8487	77.63		2.8603	1361.57
	2.8508	77.73		2.8621	1360.86
	2.8529	77.84		2.8639	1359.31
	2.8548	77.91		2.8658	1357.96
	2.8567	77.85		2.8677	1359.12
	2.8584	77.82		2.8695	1360.65
	2.8602	77.86		2.8715	1360.51
	2.8619	77.82		2.8734	1359.56
	2.8637	77.79		2.8754	1359.29
	2.8656	77.93		2.8774	1359.05
	2.8676	77.89		2.8794	1357.62
	2.8698	78.02		2.8813	1358.05
	2.872	78.08		2.8831	1359.26
	2.8741	78.08		2.885	1358.58
	2.8761	78.16		2.8869	1358.59
	2.8781	78.2		2.8889	1359.22
	2.88	78.15		2.8909	1359.37
	2.882	78.17		2.893	1358.62
	2.8842	78.33		2.8951	1359.43
	2.8864	78.42		2.8974	1359.55
	2.8887	78.5		2.8996	1357.26
	2.8908	78.6		2.9018	1356.66
	2.8927	78.59		2.9041	1357.36
	2.8946	78.53		2.9065	1355.88
	2.8964	78.56		2.9089	1355.93
	2.8983	78.65		2.9114	1357.68
	2.9001	78.58		2.9138	1357.51
	2.902	78.6		2.916	1356.84
	2.9039	78.73		2.9179	1356.6
	2.9058	78.74		2.9198	1355.65
	2.9077	78.76		2.9216	1356.31
	2.9096	78.68		2.9234	1355.26
	2.9117	78.8		2.9253	1355.13
	2.9139	78.85		2.9272	1355.72
	2.916	78.83		2.9292	1354.69
	2.918	78.89		2.9312	1354.86
	2.92	78.92		2.9332	1354.29
	2.922	79.04		2.9353	1354.54
	2.9241	79.03		2.9373	1353.97
	2.9262	79.16		2.9395	1354.83
	2.9283	79.27		2.9416	1354.75
	2.9304	79.42		2.9439	1355.9
	2.9325	79.35		2.9462	1353.62
	2.9346	79.32		2.9486	1351.33
	2.9367	79.21		2.9509	1349.89
	2.9388	79.34		2.953	1352.53
	2.9409	79.3		2.9551	1354.16
	2.9429	79.34		2.9572	1354.26
	2.9448	79.31		2.9591	1355.36
	2.9465	79.49		2.961	1357.89
	2.9482	79.66		2.9627	1354.4
	2.95	79.62		2.9645	1352.69
	2.952	79.59		2.9663	1352.58
	2.954	79.8		2.9682	1352.63
	2.956	79.82		2.9701	1351.24
	2.9581	79.8		2.972	1348.43
	2.9601	79.83		2.9741	1348.77
	2.9621	79.79		2.9762	1348.65
	2.964	79.9		2.9785	1348.3
	2.9658	79.87		2.9807	1349.65
	2.9677	79.88		2.9829	1351.42
	2.9695	79.96		2.9851	1351.39
	2.9714	80.13		2.9873	1350.85
	2.9735	80.08		2.9896	1348.84
	2.9756	80.25		2.9918	1348.76
	2.9778	80.29		2.994	1350.19
	2.9802	80.35		2.9961	1350.99
	2.9824	80.25		2.998	1350.57
	2.9846	80.21		2.9997	1350.22
	2.9867	80.21		3.0013	1349.97
	2.9886	80.29		3.003	1349.12
	2.9905	80.39		3.0047	1347.68
	2.9923	80.31		3.0065	1348.94
	2.9941	80.36		3.0084	1348.39
	2.996	80.44		3.0103	1346.26
	2.9978	80.61		3.0123	1348.15
	2.9997	80.54		3.0143	1349.84
	3.0017	80.5		3.0163	1348.33
	3.0038	80.55		3.0182	1347.92
	3.0059	80.61		3.0202	1348.34
	3.008	80.65		3.0223	1349.92
	3.0101	80.71		3.0244	1350.61
	3.0121	80.77		3.0265	1347.44
	3.014	80.81		3.0285	1347.56
	3.0158	80.82		3.0303	1347.48
	3.0177	80.85		3.0321	1346.86
	3.0197	80.93		3.034	1347.93
	3.0217	80.93		3.0358	1348.1
	3.0237	80.96		3.0377	1347.49
	3.0257	81.13		3.0397	1348.85
	3.0276	81.15		3.0418	1348.37
	3.0296	81.24		3.0439	1346.65
	3.0314	81.14		3.046	1345.55
	3.0333	81.12		3.048	1345.37
	3.0353	81.15		3.0501	1346.67
	3.0374	81.16		3.052	1346.19
	3.0396	81.27		3.0539	1346.54
	3.0419	81.36		3.0558	1345.39
	3.0443	81.38		3.0578	1344.38
	3.0466	81.5		3.0598	1343.19
	3.0488	81.7		3.0619	1344.1
	3.051	81.75		3.064	1343.79
	3.0531	81.75		3.066	1345.45
	3.0553	81.6		3.0678	1347.05
	3.0574	81.51		3.0696	1346.26
	3.0594	81.57		3.0713	1345.97
	3.0613	81.74		3.0732	1343.33
	3.0631	81.83		3.0752	1342.9
	3.0649	81.72		3.0772	1342.76
	3.0668	81.7		3.0793	1342.56
	3.0686	81.83		3.0815	1343.83
	3.0706	81.9		3.0836	1343.2
	3.0725	81.87		3.0857	1343.86
	3.0746	81.97		3.0879	1343.65
	3.0766	81.97		3.09	1341.63
	3.0786	81.97		3.0921	1341.63
	3.0805	82.02		3.094	1343.02
	3.0823	82.17		3.0958	1343.88
	3.0842	82.33		3.0976	1342.94
	3.086	82.29		3.0994	1342.43
	3.088	82.17		3.1013	1340.28
	3.0901	82.15		3.1032	1341.02
	3.0922	82.27		3.1052	1341.54
	3.0943	82.27		3.1073	1340.42
	3.0964	82.41		3.1094	1340.77
	3.0985	82.51		3.1116	1342.31
	3.1005	82.6		3.1138	1342.32
	3.1025	82.5		3.1159	1341.29
	3.1045	82.56		3.118	1341.09
	3.1064	82.54		3.1201	1341.94
	3.1084	82.52		3.1221	1342.61
	3.1103	82.48		3.1241	1342.03
	3.1122	82.67		3.1261	1341.57
	3.1142	82.77		3.1282	1340.91
	3.1162	82.75		3.1303	1339.92
	3.1182	82.77		3.1323	1339.91
	3.1203	82.85		3.1342	1339.63
	3.1223	82.89		3.1359	1339.69
	3.1244	83.02		3.1376	1340.68
	3.1265	82.99		3.1393	1341.71
	3.1285	82.95		3.1411	1341.02
	3.1305	83.05		3.143	1343.08
	3.1324	83.01		3.145	1340.96
	3.1343	83.13		3.1471	1337.08
	3.1362	83.12		3.1493	1337.22
	3.1381	83.06		3.1514	1339.48
	3.1401	83.2		3.1535	1338.12
	3.1422	83.24		3.1556	1337.08
	3.1443	83.21		3.1576	1336.96
	3.1464	83.11		3.1596	1338.98
	3.1486	83.29		3.1617	1338.61
	3.1506	83.33		3.1636	1338.47
	3.1525	83.35		3.1655	1338.06
	3.1543	83.43		3.1674	1336.76
	3.1562	83.6		3.1692	1337.24
	3.1581	83.53		3.1711	1337.99
	3.1601	83.58		3.173	1340.26
	3.1621	83.7		3.175	1340.74
	3.164	83.73		3.177	1337.69
	3.1659	83.82		3.1792	1335.02
	3.1678	83.71		3.1814	1334.69
	3.1696	83.59		3.1837	1335.17
	3.1715	83.76		3.1858	1337.25
	3.1734	83.87		3.1878	1337.81
	3.1754	83.86		3.1899	1338.93
	3.1775	83.87		3.1919	1337.02
	3.1798	83.93		3.1939	1336.11
	3.1821	83.85		3.1959	1335.34
	3.1844	83.91		3.1979	1336.11
	3.1866	84.01		3.2	1336.6
	3.1889	84.2		3.202	1337.68
	3.1911	84.26		3.204	1336.5
	3.1932	84.3		3.2059	1336.7
	3.195	84.23		3.2077	1335.7
	3.1968	84.42		3.2095	1334.55
	3.1984	84.35		3.2114	1333.65
	3.2002	84.28		3.2134	1334.71
	3.202	84.35		3.2154	1337.44
	3.2039	84.47		3.2175	1338.92
	3.2059	84.57		3.2196	1336.79
	3.208	84.53		3.2217	1336.11
	3.2101	84.49		3.2237	1335.53
	3.2121	84.55		3.2256	1336.31
	3.2141	84.7		3.2276	1334.41
	3.216	84.74		3.2296	1334.41
	3.218	84.66		3.2316	1335.29
	3.22	84.78		3.2336	1336.7
	3.222	84.91		3.2355	1335.93
	3.224	85.02		3.2374	1335.98
	3.2261	84.98		3.2394	1334.99
	3.2281	84.84		3.2414	1336.41
	3.2301	84.7		3.2434	1336.04
	3.232	84.89		3.2455	1335.32
	3.2338	85.03		3.2475	1336.04
	3.2355	85.12		3.2496	1335.55
	3.2373	85.17		3.2517	1333.58
	3.2391	85.16		3.2537	1333.23
	3.241	85.08		3.2556	1333.35
	3.243	85.11		3.2573	1333.05
	3.245	85.2		3.259	1333.75
	3.2472	85.23		3.2608	1334.66
	3.2493	85.42		3.2628	1335.1
	3.2516	85.4		3.2649	1334.46
	3.2538	85.62		3.2671	1335.41
	3.256	85.64		3.2693	1334.02
	3.2581	85.56		3.2714	1333.79
	3.2603	85.57		3.2735	1332.91
	3.2625	85.68		3.2755	1335.24
	3.2647	85.81		3.2775	1334.51
	3.2667	85.73		3.2796	1334.38
	3.2687	85.68		3.2817	1331.83
	3.2706	85.78		3.2839	1334
	3.2725	85.82		3.2862	1334.04
	3.2743	85.83		3.2885	1332.72
	3.2761	85.78		3.2908	1332.71
	3.278	85.87		3.293	1331.92
	3.2799	86.01		3.295	1331.61
	3.2819	86.08		3.297	1330.72
	3.284	86.11		3.2988	1331.07
	3.2861	86.09		3.3005	1332.36
	3.2881	85.92		3.3022	1331.4
	3.2901	86.04		3.3039	1332
	3.2922	86.14		3.3057	1332.21
	3.2943	86.26		3.3075	1331.77
	3.2965	86.25		3.3093	1331.9
	3.2986	86.31		3.3112	1329.69
	3.3008	86.26		3.3132	1328.82
	3.3029	86.37		3.3153	1331.33
	3.3049	86.56		3.3175	1331.53
	3.3071	86.6		3.3198	1329.53
	3.3094	86.62		3.3221	1328.91
	3.3118	86.65		3.3243	1330.83
	3.3145	86.72		3.3263	1330.17
	3.3176	86.91		3.3282	1331.33
	3.3211	87.14		3.3302	1331.45
	3.3248	87.27		3.3321	1330.13
	3.3285	87.45		3.3341	1330.32
	3.3319	87.41		3.3361	1330.39
	3.3344	87.31		3.338	1330.21
	3.3357	87.25		3.3399	1330.38
	3.3362	87.18		3.3416	1329.14
	3.3364	87		3.3434	1327.47
	3.3366	86.95		3.3451	1327.08
	3.3369	86.91		3.3469	1327.64
	3.3375	86.89		3.3488	1327.43
	3.3387	87.01		3.3509	1328.25
	3.3409	87.21		3.353	1328.88
	3.344	87.32		3.3552	1327.71
	3.3475	87.35		3.3575	1328.36
	3.3504	87.36		3.3598	1328.69
	3.3522	87.38		3.362	1328.75
	3.3534	87.52		3.3642	1327.43
	3.3543	87.47		3.3664	1328.76
	3.3554	87.3		3.3684	1327.95
	3.3566	87.14		3.3703	1327.04
	3.358	87.16		3.3721	1327.36
	3.3596	87.18		3.3739	1328.29
	3.3612	87.25		3.3757	1329.38
	3.3629	87.21		3.3776	1329.08
	3.3646	87.09		3.3795	1327.33
	3.3662	87.13		3.3814	1328.14
	3.3678	87.08		3.3834	1328.55
	3.3695	87.06		3.3854	1329.67
	3.3711	87.03		3.3874	1329.1
	3.3728	87.16		3.3894	1327.31
	3.3746	87.33		3.3914	1326.79
	3.3764	87.32		3.3934	1328.47
	3.3783	87.35		3.3954	1330.26
	3.3803	87.33		3.3975	1331.88
	3.3825	87.34		3.3996	1331.22
	3.3848	87.42		3.4016	1328.2
	3.3872	87.49		3.4035	1329.46
	3.3897	87.44		3.4054	1330.66
	3.3921	87.56		3.4073	1331.16
	3.3945	87.55		3.4092	1331.3
	3.3969	87.66		3.4112	1332.17
	3.3992	87.82		3.4131	1332.93
	3.4014	87.98		3.4151	1332.33
	3.4035	87.99		3.4171	1331.53
	3.4054	87.8		3.4192	1330.89
	3.4072	87.96		3.4214	1331.97
	3.409	88		3.4235	1330.64
	3.4109	88.08		3.4256	1330.52
	3.4129	88.15		3.4276	1331.67
	3.4151	88.2		3.4295	1330.38
	3.4174	88.29		3.4315	1328.99
	3.4196	88.35		3.4335	1330.58
	3.4216	88.34		3.4356	1329.05
	3.4235	88.25		3.4377	1331.39
	3.4253	88.3		3.4398	1331.49
	3.4272	88.31		3.4419	1331.51
	3.4291	88.32		3.4439	1330.77
	3.4311	88.29		3.4459	1330.44
	3.4332	88.34		3.4478	1330.22
	3.4353	88.3		3.4498	1330.61
	3.4374	88.39		3.4518	1330.07
	3.4395	88.5		3.4539	1329.68
	3.4415	88.49		3.456	1329.65
	3.4434	88.57		3.4581	1328.46
	3.4453	88.62		3.4602	1327.68
	3.4471	88.6		3.4623	1325.85
	3.449	88.54		3.4644	1325.16
	3.451	88.64		3.4666	1327.58
	3.4531	88.78		3.4687	1327.81
	3.4552	88.74		3.4708	1326.79
	3.4573	88.73		3.473	1325.93
	3.4594	88.74		3.4753	1327.26
	3.4614	89.01		3.4775	1327.26
	3.4634	89.06		3.4797	1328.99
	3.4654	88.94		3.4819	1326.66
	3.4675	89.07		3.484	1328.01
	3.4696	89.26		3.4862	1327.36
	3.4715	89.3		3.4884	1325.58
	3.4735	89.18		3.4907	1326.68
	3.4754	89.24		3.4929	1327.82
	3.4775	89.27		3.495	1328.49
	3.4797	89.43		3.4971	1328.92
	3.4821	89.41		3.499	1329.21
	3.4845	89.31		3.5008	1329.66
	3.4868	89.32		3.5026	1329.85
	3.4889	89.5		3.5043	1329.89
	3.4909	89.44		3.506	1329.68
	3.4927	89.52		3.5077	1329.06
	3.4946	89.6		3.5094	1328.6
	3.4965	89.54		3.511	1329.24
	3.4985	89.51		3.5127	1330.03
	3.5006	89.53		3.5144	1331.05
	3.5026	89.66		3.5161	1332.09
	3.5046	89.72		3.5179	1333.15
	3.5064	89.67		3.5198	1332.99
	3.5083	89.59		3.5217	1333.09
	3.5101	89.65		3.5236	1331.46
	3.5119	89.66		3.5254	1331.24
	3.5137	89.7		3.5272	1332.98
	3.5156	89.77		3.5291	1335.49
	3.5175	89.8		3.531	1337.28
	3.5194	89.82		3.5329	1334.85
	3.5214	89.95		3.535	1334.67
	3.5234	90.1		3.5371	1334.25
	3.5255	90.13		3.5391	1334.53
	3.5274	90.1		3.541	1333.07
	3.5292	90.08		3.5428	1333.13
	3.5309	90.04		3.5446	1334.79
	3.5326	90.06		3.5464	1333.76
	3.5342	90.15		3.5482	1334.56
	3.5358	90.19		3.55	1334.7
	3.5375	90.13		3.5518	1335.38
	3.5391	90.06		3.5537	1335.71
	3.5408	90.17		3.5557	1334.62
	3.5425	90.22		3.5577	1334.73
	3.5442	90.32		3.5598	1335.75
	3.546	90.43		3.5619	1335.97
	3.5478	90.32		3.564	1334.2
	3.5496	90.24		3.5661	1332.94
	3.5514	90.23		3.5683	1333.8
	3.5533	90.32		3.5706	1333.55
	3.5551	90.3		3.5728	1332.23
	3.557	90.4		3.5749	1332.19
	3.5587	90.58		3.577	1333.29
	3.5603	90.75		3.579	1333.69
	3.562	90.65		3.581	1333.24
	3.5637	90.62		3.5831	1331.56
	3.5655	90.6		3.5852	1331.81
	3.5674	90.63		3.5873	1332.97
	3.5694	90.71		3.5894	1333.47
	3.5714	90.72		3.5914	1334.25
	3.5737	90.75		3.5934	1332.69
	3.5761	90.9		3.5953	1332.09
	3.5787	91		3.5972	1331.97
	3.5813	91.06		3.5991	1330.76
	3.5842	91.28		3.6011	1331.9
	3.5876	91.46		3.6032	1332.91
	3.5916	91.55		3.6052	1333.38
	3.5963	92.01		3.6073	1332.9
	3.6016	92.35		3.6093	1332.13
	3.6076	92.79		3.6112	1332.62
	3.6136	93.23		3.6131	1331.5
	3.6184	93.44		3.615	1331.43
	3.6209	93.39		3.6169	1331.98
	3.6214	93.18		3.6188	1332.88
	3.6213	92.89		3.6208	1331.52
	3.621	92.74		3.6228	1329.65
	3.6209	92.53		3.6249	1332.78
	3.6208	92.35		3.627	1335.18
	3.6208	92.43		3.6291	1334.71
	3.6208	92.37		3.6312	1334.13
	3.6209	92.16		3.6332	1334.92
	3.621	91.94		3.6351	1334.11
	3.6212	91.87		3.6371	1333.63
	3.6218	91.77		3.6392	1334.66
	3.6236	91.93		3.6413	1332.75
	3.6276	92.19		3.6434	1331.54
	3.6332	92.43		3.6454	1331.84
	3.6383	92.56		3.6474	1331.56
	3.6414	92.71		3.6495	1332.53
	3.643	92.84		3.6515	1332.87
	3.6438	92.84		3.6536	1332.13
	3.6446	92.69		3.6557	1332.92
	3.6456	92.82		3.6579	1332.28
	3.6467	92.76		3.66	1332.38
	3.6482	92.57		3.6621	1332.79
	3.6498	92.43		3.6641	1331.88
	3.6516	92.61		3.6661	1330.4
	3.6536	92.81		3.6681	1329.79
	3.6556	92.84		3.6702	1331.14
	3.6577	92.88		3.6722	1331.92
	3.6598	92.89		3.6742	1329.41
	3.662	92.9		3.676	1330.69
	3.664	92.79		3.6777	1331.53
	3.666	92.77		3.6793	1332.53
	3.668	92.83		3.681	1331.5
	3.67	92.95		3.6828	1330.66
	3.672	93.05		3.6846	1329.06
	3.6739	93.05		3.6865	1328.95
	3.6759	93.15		3.6884	1330.21
	3.6779	93.13		3.6902	1329.24
	3.68	93.17		3.6921	1330.59
	3.6821	93.29		3.694	1329.17
	3.6843	93.4		3.6958	1330.04
	3.6866	93.37		3.6977	1332.68
	3.6888	93.38		3.6996	1332.39
	3.6909	93.46		3.7015	1329.55
	3.693	93.5		3.7033	1329.78
	3.6949	93.41		3.7053	1329.18
	3.6967	93.36		3.7072	1328.84
	3.6984	93.46		3.709	1327.68
	3.7001	93.51		3.7108	1327.99
	3.702	93.51		3.7126	1330.5
	3.704	93.63		3.7143	1331.42
	3.706	93.57		3.7162	1330.88
	3.7081	93.52		3.718	1329.7
	3.7101	93.68		3.72	1328.15
	3.7121	93.82		3.7219	1327.99
	3.7141	93.84		3.724	1328.92
	3.7161	93.87		3.7262	1327.54
	3.7181	93.88		3.7285	1328
	3.7201	93.83		3.7308	1327.29
	3.722	93.95		3.7332	1327.54
	3.724	93.95		3.7357	1328.03
	3.7259	94.02		3.7381	1329.03
	3.7279	94.05		3.7405	1327.75
	3.7299	94.08		3.743	1327.44
	3.7319	93.93		3.7453	1327.91
	3.734	93.91		3.7476	1326.65
	3.7361	94.06		3.7497	1326.03
	3.7381	94.14		3.7518	1327.81
	3.7401	94.12		3.7538	1328.14
	3.742	94.23		3.7559	1326.14
	3.7439	94.28		3.7581	1326
	3.7458	94.27		3.7604	1325.12
	3.7477	94.33		3.7627	1324.91
	3.7497	94.35		3.7651	1325.3
	3.7518	94.33		3.7676	1327.31
	3.754	94.25		3.7701	1326.1
	3.7563	94.38		3.7726	1323.67
	3.7585	94.56		3.7749	1323.29
	3.7606	94.59		3.7772	1323.42
	3.7626	94.63		3.7792	1325.54
	3.7646	94.82		3.781	1325.18
	3.7665	94.84		3.7828	1326.93
	3.7685	94.75		3.7846	1328.35
	3.7705	94.81		3.7865	1325.8
	3.7726	94.74		3.7885	1323.7
	3.7746	94.63		3.7906	1324.65
	3.7765	94.66		3.7927	1323.03
	3.7784	94.83		3.7947	1323.32
	3.7802	94.89		3.7967	1324.91
	3.782	94.88		3.7984	1324.75
	3.7838	94.87		3.8	1323.77
	3.7856	94.9		3.8016	1323.82
	3.7876	94.9		3.8031	1323.91
	3.7896	94.89		3.8047	1323.65
	3.7916	94.91		3.8065	1323.72
	3.7937	94.84		3.8084	1323.53
	3.7958	94.98		3.8105	1323.07
	3.7979	95.05		3.8125	1322.7
	3.8	95.16		3.8145	1322.92
	3.8022	95.29		3.8163	1324.59
	3.8044	95.34		3.8181	1325.53
	3.8068	95.31		3.8199	1324.4
	3.809	95.43		3.8217	1323
	3.8111	95.41		3.8236	1322.97
	3.8129	95.45		3.8254	1322.72
	3.8147	95.41		3.8273	1324.09
	3.8164	95.54		3.8293	1323.62
	3.8182	95.46		3.8314	1320.22
	3.82	95.39		3.8336	1318.14
	3.822	95.39		3.8359	1320.21
	3.824	95.43		3.838	1322.6
	3.8261	95.5		3.84	1323
	3.8282	95.49		3.842	1321.15
	3.8301	95.63		3.8439	1320.11
	3.8321	95.7		3.8457	1319.32
	3.834	95.78		3.8476	1318.8
	3.8359	95.73		3.8495	1318.77
	3.8379	95.72		3.8514	1318.85
	3.8399	95.67		3.8534	1319.5
	3.8419	95.77		3.8554	1319.37
	3.8439	95.74		3.8575	1320.21
	3.8459	95.79		3.8597	1319.86
	3.8478	95.89		3.8619	1320.54
	3.8497	96.01		3.8641	1321.12
	3.8516	95.95		3.8661	1320.56
	3.8535	95.91		3.868	1318.89
	3.8553	96.06		3.8699	1317.32
	3.8573	96.13		3.872	1317.23
	3.8592	96.15		3.8741	1318.5
	3.8613	96.03		3.8762	1319.56
	3.8635	96.09		3.8783	1319.66
	3.8657	96.24		3.8804	1319.18
	3.868	96.32		3.8822	1319.05
	3.8703	96.28		3.884	1316.78
	3.8725	96.4		3.8858	1316.63
	3.8746	96.55		3.8876	1316.06
	3.8767	96.36		3.8894	1317.98
	3.8789	96.25		3.8912	1318.14
	3.881	96.38		3.8932	1319.4
	3.8831	96.58		3.8952	1318.78
	3.8851	96.6		3.8973	1318.25
	3.887	96.59		3.8994	1316.24
	3.8889	96.55		3.9015	1316.44
	3.8909	96.59		3.9036	1316.29
	3.893	96.64		3.9057	1316.08
	3.8952	96.67		3.9078	1317.81
	3.8973	96.67		3.91	1319.46
	3.8992	96.69		3.9121	1318.04
	3.901	96.74		3.9142	1317.38
	3.9028	96.7		3.9163	1317.99
	3.9045	96.8		3.9182	1318.49
	3.9064	96.77		3.9202	1316.66
	3.9084	96.72		3.9222	1315.04
	3.9104	96.86		3.9242	1315.96
	3.9124	96.79		3.9261	1317.43
	3.9143	96.91		3.9281	1318.09
	3.9162	96.99		3.9301	1316.3
	3.918	97.02		3.9322	1315.84
	3.9198	96.99		3.9343	1316.94
	3.9217	96.87		3.9363	1316.94
	3.9236	96.98		3.9383	1316.5
	3.9256	97.06		3.9402	1317.84
	3.9277	97.18		3.9422	1316.19
	3.9299	97.31		3.9441	1316.67
	3.9321	97.31		3.9461	1316.12
	3.9343	97.37		3.9481	1317.06
	3.9365	97.43		3.95	1317.03
	3.9387	97.43		3.9519	1317.39
	3.9409	97.45		3.9538	1317.13
	3.943	97.44		3.9557	1317.51
	3.9449	97.35		3.9576	1318.98
	3.9467	97.41		3.9595	1318.27
	3.9484	97.53		3.9616	1316.64
	3.9501	97.64		3.9636	1314.78
	3.9519	97.59		3.9657	1314.97
	3.9538	97.62		3.9678	1318
	3.9558	97.66		3.9697	1317.45
	3.9578	97.74		3.9717	1316.31
	3.9598	97.68		3.9736	1315.13
	3.9619	97.73		3.9755	1315.8
	3.9639	97.84		3.9775	1314.91
	3.9659	97.84		3.9796	1315.95
	3.9679	97.96		3.9818	1316.44
	3.9699	98.12		3.984	1314.52
	3.9719	97.89		3.9862	1315.91
	3.974	97.84		3.9883	1316.62
	3.9761	97.96		3.9902	1316.61
	3.9783	98.01		3.9921	1318.76
	3.9804	98.05		3.9941	1317.9
	3.9825	98.18		3.9962	1315.83
[truncated: 33,013 more rows]

## Sheet: Fig 3e
	displacement (mm)	shear stress (kpa)		displacement (mm)	shear stress (kpa)
	0	-0.09		0	0.0059
	0	-0.09		0	0.0059
	0	-0.092		0	0.0059
	0	-0.092		0.0001	0.0061
	0.0002	-0.094		0.0003	0.0064
	0.0003	-0.094		0.0005	0.0069
	0.0006	-0.094		0.0009	0.0078
	0.0011	-0.088		0.0016	0.0093
	0.0011	-0.094		0.0025	0.0111
	0.0005	-0.096		0.0038	0.0139
	0.0003	-0.098		0.005	0.0167
	0.0005	-0.086		0.0051	0.0167
	0.0009	-0.088		0.0049	0.0166
	0.0015	-0.082		0.005	0.0163
	0.0025	-0.07		0.0053	0.0165
	0.005	-0.056		0.0059	0.0177
	0.0098	-0.056		0.0069	0.0206
	0.0151	-0.066		0.009	0.0271
	0.0193	-0.054		0.012	0.0376
	0.0226	-0.054		0.0158	0.0512
	0.0253	-0.048		0.02	0.0658
	0.0277	-0.032		0.0238	0.0789
	0.03	-0.028		0.0271	0.0893
	0.0323	-0.014		0.0299	0.0976
	0.0345	-0.016		0.0322	0.1041
	0.0366	-0.012		0.0343	0.1095
	0.0384	-0.008		0.0362	0.1145
	0.0402	-0.01		0.038	0.1193
	0.0421	-0.002		0.0399	0.1244
	0.044	0.002		0.042	0.1303
	0.0458	0.014		0.0442	0.1365
	0.0477	0.024		0.0465	0.1433
	0.0496	0.018		0.0489	0.1505
	0.0515	0.02		0.0512	0.1572
	0.0534	0.02		0.0533	0.1634
	0.0553	0.028		0.0553	0.169
	0.0573	0.036		0.0573	0.1743
	0.0593	0.04		0.0592	0.1797
	0.0615	0.046		0.0612	0.1854
	0.0636	0.048		0.0633	0.1913
	0.0657	0.05		0.0653	0.197
	0.0677	0.052		0.0673	0.2026
	0.0697	0.052		0.0693	0.2081
	0.0716	0.058		0.0711	0.2131
	0.0736	0.064		0.073	0.2181
	0.0757	0.072		0.0749	0.2236
	0.0777	0.076		0.077	0.2293
	0.0798	0.078		0.079	0.2352
	0.0818	0.082		0.0811	0.2408
	0.0838	0.084		0.0831	0.2467
	0.0858	0.092		0.0852	0.2525
	0.0878	0.096		0.0873	0.2583
	0.0898	0.102		0.0895	0.264
	0.092	0.11		0.0916	0.2698
	0.0943	0.112		0.0936	0.2752
	0.0966	0.116		0.0955	0.2805
	0.0987	0.12		0.0975	0.2857
	0.1007	0.124		0.0994	0.291
	0.1027	0.128		0.1014	0.2962
	0.1048	0.136		0.1033	0.3013
	0.1068	0.14		0.1052	0.3067
	0.1089	0.148		0.1072	0.3121
	0.1112	0.152		0.1092	0.3176
	0.1135	0.154		0.1112	0.3232
	0.1157	0.158		0.1133	0.3291
	0.1177	0.164		0.1154	0.3349
	0.1197	0.166		0.1175	0.3405
	0.1216	0.17		0.1195	0.3456
	0.1235	0.174		0.1214	0.3504
	0.1254	0.178		0.1232	0.355
	0.1273	0.184		0.1251	0.3597
	0.1292	0.188		0.127	0.3649
	0.1311	0.19		0.1291	0.3705
	0.1331	0.196		0.1312	0.3762
	0.1352	0.202		0.1333	0.3819
	0.1373	0.206		0.1353	0.3869
	0.1394	0.21		0.1371	0.3916
	0.1414	0.214		0.1389	0.3959
	0.1433	0.218		0.1407	0.4004
	0.1452	0.22		0.1425	0.4053
	0.1471	0.226		0.1444	0.4104
	0.149	0.23		0.1465	0.4162
	0.1508	0.238		0.1486	0.4223
	0.1526	0.242		0.1508	0.4283
	0.1544	0.242		0.153	0.4345
	0.1562	0.242		0.1552	0.4407
	0.1581	0.246		0.1574	0.4467
	0.16	0.252		0.1595	0.4524
	0.1619	0.256		0.1615	0.4577
	0.1639	0.26		0.1635	0.4629
	0.1658	0.264		0.1656	0.4683
	0.1677	0.268		0.1677	0.4737
	0.1695	0.274		0.1697	0.4788
	0.1713	0.274		0.1717	0.4837
	0.1731	0.276		0.1736	0.4886
	0.1749	0.284		0.1754	0.4933
	0.1769	0.29		0.1773	0.4982
	0.1789	0.292		0.1792	0.5033
	0.181	0.296		0.1812	0.5084
	0.1831	0.298		0.1831	0.5134
	0.1852	0.306		0.185	0.5182
	0.1873	0.312		0.1869	0.523
	0.1893	0.318		0.1888	0.5282
	0.1912	0.32		0.1908	0.5335
	0.1932	0.326		0.1928	0.5389
	0.1952	0.33		0.1949	0.5446
	0.1973	0.332		0.1971	0.5508
	0.1994	0.34		0.1992	0.5568
	0.2017	0.346		0.2014	0.5625
	0.204	0.354		0.2034	0.5677
	0.2062	0.354		0.2055	0.5731
	0.2083	0.358		0.2075	0.5783
	0.2102	0.362		0.2095	0.5837
	0.212	0.368		0.2117	0.5893
	0.214	0.376		0.2139	0.5953
	0.2159	0.38		0.2162	0.6017
	0.2179	0.382		0.2185	0.6083
	0.2198	0.388		0.221	0.6154
	0.2217	0.384		0.2236	0.6234
	0.2236	0.38		0.2262	0.6314
	0.2256	0.386		0.2289	0.6388
	0.2275	0.398		0.2313	0.6452
	0.2296	0.42		0.2335	0.6506
	0.2317	0.438		0.2355	0.6549
	0.2339	0.442		0.2372	0.6588
	0.236	0.432		0.239	0.6627
	0.2381	0.416		0.2408	0.6667
	0.2401	0.42		0.2426	0.6713
	0.2422	0.432		0.2446	0.676
	0.2442	0.45		0.2466	0.681
	0.2463	0.462		0.2486	0.6861
	0.2484	0.46		0.2506	0.6909
	0.2503	0.45		0.2525	0.6951
	0.2521	0.442		0.2543	0.699
	0.2538	0.444		0.2561	0.7025
	0.2555	0.458		0.2578	0.7059
	0.2573	0.476		0.2594	0.7091
	0.2591	0.494		0.261	0.7121
	0.261	0.504		0.2626	0.7149
	0.263	0.51		0.264	0.7176
	0.265	0.512		0.2655	0.7204
	0.2671	0.51		0.2671	0.7233
	0.2692	0.504		0.2686	0.7262
	0.2714	0.498		0.2702	0.7294
	0.2736	0.488		0.2718	0.7327
	0.2757	0.486		0.2734	0.7361
	0.2778	0.496		0.275	0.7395
	0.2799	0.514		0.2767	0.7432
	0.282	0.538		0.2785	0.7474
	0.2841	0.554		0.2803	0.7518
	0.2862	0.56		0.2823	0.7564
	0.2881	0.56		0.2843	0.7615
	0.29	0.558		0.2864	0.7665
	0.2918	0.56		0.2884	0.7715
	0.2936	0.562		0.2905	0.7764
	0.2954	0.562		0.2925	0.7813
	0.2974	0.56		0.2947	0.7866
	0.2995	0.558		0.2969	0.7921
	0.3016	0.56		0.2993	0.7978
	0.3038	0.566		0.3015	0.8033
	0.3059	0.58		0.3036	0.8087
	0.3079	0.596		0.3057	0.814
	0.3099	0.61		0.3079	0.8194
	0.3119	0.616		0.31	0.8252
	0.3139	0.618		0.3123	0.8316
	0.3161	0.612		0.3147	0.8386
	0.3182	0.612		0.3172	0.8455
	0.3204	0.612		0.3195	0.8518
	0.3225	0.614		0.3217	0.8572
	0.3246	0.624		0.3237	0.8619
	0.3266	0.634		0.3256	0.8665
	0.3286	0.642		0.3275	0.8709
	0.3306	0.654		0.3293	0.875
	0.3326	0.66		0.3312	0.8795
	0.3347	0.668		0.3331	0.8841
	0.3369	0.674		0.335	0.8888
	0.3391	0.678		0.3369	0.8931
	0.3414	0.684		0.3388	0.8975
	0.3436	0.69		0.3407	0.9019
	0.3458	0.69		0.3425	0.9063
	0.3481	0.688		0.3444	0.9108
	0.3503	0.688		0.3463	0.9154
	0.3523	0.69		0.3482	0.9201
	0.3541	0.696		0.35	0.9247
	0.3559	0.706		0.352	0.9298
	0.3577	0.714		0.3541	0.9355
	0.3595	0.726		0.3563	0.9417
	0.3614	0.738		0.3585	0.9481
	0.3634	0.742		0.3607	0.9542
	0.3654	0.744		0.3628	0.9591
	0.3675	0.736		0.3646	0.9635
	0.3695	0.728		0.3665	0.9677
	0.3716	0.726		0.3683	0.972
	0.3737	0.728		0.3702	0.9764
	0.3757	0.742		0.372	0.9809
	0.3776	0.756		0.374	0.9861
	0.3793	0.768		0.3761	0.9914
	0.381	0.774		0.3782	0.997
	0.3827	0.782		0.3805	1.0034
	0.3845	0.79		0.3828	1.0099
	0.3862	0.798		0.385	1.0159
	0.388	0.798		0.3871	1.0216
	0.3897	0.792		0.3891	1.0268
	0.3914	0.784		0.3911	1.032
	0.3932	0.78		0.3932	1.0375
	0.3951	0.786		0.3953	1.0436
	0.3969	0.8		0.3975	1.0498
	0.3988	0.808		0.3996	1.0558
	0.4008	0.818		0.4019	1.062
	0.4028	0.83		0.4041	1.0682
	0.4049	0.83		0.4062	1.0741
	0.4069	0.828		0.4083	1.0795
	0.409	0.826		0.4102	1.0841
	0.4112	0.826		0.412	1.0883
	0.4133	0.83		0.4138	1.0927
	0.4154	0.836		0.4156	1.097
	0.4175	0.846		0.4174	1.1011
	0.4195	0.856		0.4192	1.1055
	0.4214	0.87		0.4211	1.1101
	0.4233	0.88		0.4231	1.1152
	0.4252	0.89		0.4251	1.1205
	0.4272	0.89		0.427	1.1254
	0.4293	0.89		0.4289	1.1301
	0.4313	0.888		0.4306	1.1343
	0.4334	0.886		0.4323	1.1384
	0.4356	0.886		0.4342	1.1434
	0.4378	0.89		0.4362	1.1489
	0.44	0.892		0.4383	1.1547
	0.4422	0.896		0.4403	1.1601
	0.4443	0.904		0.4422	1.165
	0.4462	0.916		0.444	1.1694
	0.448	0.926		0.4457	1.1737
	0.4499	0.932		0.4474	1.1773
	0.4519	0.94		0.449	1.1809
	0.4539	0.946		0.4507	1.1846
	0.456	0.952		0.4524	1.1888
	0.4579	0.958		0.4542	1.1932
	0.4598	0.958		0.4561	1.1981
	0.4616	0.956		0.458	1.2031
	0.4634	0.956		0.4599	1.2079
	0.4652	0.962		0.4618	1.2125
	0.467	0.966		0.4636	1.2168
	0.4689	0.966		0.4653	1.2208
	0.4708	0.974		0.467	1.2254
	0.4728	0.984		0.4688	1.2305
	0.4748	0.996		0.4707	1.236
	0.4769	1.004		0.4728	1.2421
	0.479	1.006		0.4749	1.2487
	0.4811	1.008		0.477	1.2553
	0.4831	1.01		0.479	1.2612
	0.4853	1.01		0.4809	1.2667
	0.4875	1.016		0.4831	1.2737
	0.4897	1.026		0.4855	1.2821
	0.4919	1.036		0.4881	1.2913
	0.494	1.044		0.4909	1.3015
	0.496	1.05		0.4939	1.3126
	0.498	1.052		0.497	1.324
	0.4999	1.058		0.5	1.3353
	0.5019	1.062		0.5031	1.3465
	0.5039	1.07		0.5063	1.358
	0.506	1.074		0.5093	1.3682
	0.508	1.078		0.5119	1.3761
	0.51	1.08		0.5141	1.3818
	0.512	1.082		0.516	1.3864
	0.514	1.082		0.5179	1.391
	0.5161	1.088		0.5198	1.3961
	0.5183	1.096		0.5217	1.4011
	0.5206	1.11		0.5236	1.4058
	0.5229	1.12		0.5253	1.41
	0.525	1.122		0.5271	1.4142
	0.527	1.124		0.5288	1.4185
	0.5288	1.124		0.5307	1.4233
	0.5305	1.128		0.5326	1.4282
	0.5323	1.132		0.5344	1.433
	0.5342	1.138		0.5363	1.4377
	0.5362	1.142		0.5381	1.4425
	0.5382	1.15		0.54	1.4472
	0.5402	1.16		0.5418	1.4518
	0.5421	1.168		0.5436	1.4561
	0.544	1.174		0.5453	1.46
	0.5457	1.178		0.547	1.4634
	0.5474	1.178		0.5486	1.4667
	0.5491	1.176		0.5502	1.4704
	0.5508	1.17		0.5518	1.4741
	0.5526	1.17		0.5535	1.4782
	0.5544	1.178		0.5552	1.4825
	0.5561	1.19		0.557	1.4869
	0.5578	1.202		0.5588	1.4918
	0.5595	1.204		0.5607	1.4971
	0.5612	1.204		0.5627	1.5028
	0.5629	1.212		0.5648	1.5085
	0.5647	1.216		0.5668	1.5144
	0.5665	1.222		0.5689	1.5205
	0.5683	1.228		0.571	1.5266
	0.5702	1.236		0.5731	1.5324
	0.5721	1.242		0.5751	1.5382
	0.5741	1.246		0.5772	1.5438
	0.5761	1.25		0.5792	1.5492
	0.5781	1.252		0.5812	1.5544
	0.5802	1.256		0.5832	1.5595
	0.5822	1.262		0.5851	1.5647
	0.5841	1.264		0.5871	1.57
	0.5862	1.272		0.5892	1.5754
	0.5884	1.28		0.5912	1.5809
	0.5908	1.286		0.5932	1.5864
	0.5933	1.288		0.5952	1.5919
	0.5957	1.294		0.5972	1.5972
	0.598	1.304		0.5991	1.6025
	0.6002	1.316		0.601	1.6074
	0.6024	1.326		0.6029	1.6125
	0.6049	1.338		0.6049	1.6181
	0.6078	1.35		0.607	1.6242
	0.6112	1.356		0.6092	1.6307
	0.6147	1.368		0.6114	1.6371
	0.6181	1.374		0.6135	1.6431
	0.6209	1.38		0.6155	1.6485
	0.6231	1.388		0.6174	1.6536
	0.6248	1.396		0.6193	1.6584
	0.6262	1.398		0.6212	1.6634
	0.6275	1.402		0.6232	1.6686
	0.6289	1.406		0.6252	1.6743
	0.6305	1.41		0.6272	1.6802
	0.6322	1.414		0.6294	1.6861
	0.6342	1.416		0.6315	1.6919
	0.6365	1.424		0.6335	1.6975
	0.6388	1.432		0.6354	1.7025
	0.6411	1.438		0.6372	1.707
	0.6432	1.446		0.6391	1.7119
	0.645	1.45		0.6411	1.7174
	0.6467	1.45		0.6432	1.7237
	0.6483	1.454		0.6453	1.73
	0.6499	1.458		0.6474	1.7358
	0.6516	1.462		0.6493	1.7411
	0.6534	1.466		0.6513	1.7461
	0.6553	1.472		0.6532	1.7514
	0.6573	1.478		0.6552	1.7572
	0.6594	1.482		0.6574	1.7635
	0.6614	1.484		0.6596	1.7701
	0.6633	1.488		0.6618	1.7766
	0.6651	1.492		0.6639	1.7824
	0.6668	1.498		0.6659	1.7877
	0.6686	1.5		0.6678	1.7929
	0.6703	1.506		0.6697	1.7979
	0.6721	1.512		0.6717	1.8028
	0.6739	1.518		0.6736	1.8075
	0.6758	1.522		0.6754	1.8123
	0.6778	1.53		0.6773	1.8173
	0.6798	1.534		0.6792	1.8225
	0.682	1.544		0.6811	1.8275
	0.6841	1.55		0.683	1.8324
	0.6863	1.554		0.6848	1.8372
	0.6884	1.558		0.6867	1.8425
	0.6906	1.564		0.6887	1.8479
	0.6926	1.572		0.6907	1.8539
	0.6945	1.578		0.6927	1.8598
	0.6964	1.582		0.6948	1.8657
	0.6982	1.586		0.6969	1.8719
	0.7001	1.588		0.6991	1.8784
	0.7021	1.592		0.7012	1.8849
	0.7042	1.598		0.7034	1.8912
	0.7063	1.606		0.7055	1.8973
	0.7082	1.606		0.7076	1.9031
	0.7102	1.614		0.7096	1.9087
	0.7121	1.622		0.7115	1.9136
	0.714	1.626		0.7134	1.918
	0.7159	1.63		0.7152	1.9224
	0.7178	1.632		0.717	1.9269
	0.7198	1.638		0.7188	1.9318
	0.7218	1.644		0.7206	1.9367
	0.7239	1.65		0.7225	1.9421
	0.7259	1.658		0.7245	1.9481
	0.7279	1.664		0.7267	1.955
	0.73	1.668		0.7289	1.9621
	0.7321	1.672		0.7311	1.9688
	0.7341	1.676		0.7332	1.9755
	0.7362	1.68		0.7354	1.9823
	0.7381	1.688		0.7375	1.9891
	0.7401	1.694		0.7397	1.996
	0.7421	1.702		0.7419	2.0032
	0.7442	1.708		0.7442	2.0106
	0.7463	1.712		0.7466	2.0181
	0.7483	1.718		0.7489	2.0255
	0.7502	1.724		0.751	2.0317
	0.7522	1.728		0.753	2.0365
	0.7541	1.736		0.7548	2.0406
	0.756	1.742		0.7565	2.0447
	0.7581	1.744		0.7583	2.0492
	0.7602	1.744		0.7602	2.0544
	0.7623	1.748		0.7622	2.0599
	0.7643	1.756		0.7642	2.0658
	0.7662	1.762		0.7663	2.0718
	0.7681	1.766		0.7683	2.0773
	0.77	1.772		0.7701	2.0821
	0.7719	1.778		0.772	2.0871
	0.7739	1.786		0.7739	2.0924
	0.7759	1.788		0.7759	2.0978
	0.778	1.792		0.7778	2.1031
	0.7801	1.796		0.7797	2.1082
	0.7821	1.802		0.7816	2.1134
	0.7842	1.81		0.7835	2.1186
	0.7863	1.818		0.7855	2.124
	0.7883	1.824		0.7874	2.1293
	0.7902	1.83		0.7893	2.1343
	0.7922	1.832		0.7912	2.1393
	0.7942	1.838		0.7931	2.1443
	0.7962	1.844		0.795	2.1496
	0.7982	1.85		0.797	2.1553
	0.8001	1.852		0.7991	2.161
	0.802	1.856		0.8011	2.1663
	0.8038	1.86		0.8029	2.1713
	0.8057	1.866		0.8048	2.1762
	0.8076	1.872		0.8067	2.1816
	0.8096	1.878		0.8088	2.1878
	0.8117	1.88		0.8109	2.1946
	0.8138	1.884		0.8131	2.2012
	0.8159	1.892		0.8152	2.2075
	0.818	1.898		0.8173	2.2133
	0.8201	1.9		0.8192	2.2189
	0.8221	1.906		0.8211	2.2239
	0.8242	1.912		0.823	2.229
	0.8263	1.918		0.825	2.2347
	0.8283	1.922		0.827	2.2406
	0.8304	1.926		0.8291	2.2466
	0.8323	1.93		0.8311	2.2525
	0.8342	1.936		0.833	2.2582
	0.836	1.944		0.835	2.2637
	0.838	1.95		0.837	2.2689
	0.8399	1.956		0.8389	2.2742
	0.842	1.962		0.8409	2.2797
	0.844	1.966		0.843	2.2858
	0.8461	1.972		0.8451	2.2923
	0.8482	1.978		0.8471	2.2984
	0.8503	1.98		0.849	2.3037
	0.8523	1.984		0.8509	2.3088
	0.8543	1.99		0.8528	2.3138
	0.8562	1.996		0.8546	2.3191
	0.8582	2.002		0.8566	2.3246
	0.8602	2.006		0.8585	2.3304
	0.8622	2.012		0.8606	2.3369
	0.8643	2.016		0.8628	2.3437
	0.8663	2.024		0.8649	2.3506
	0.8683	2.03		0.8671	2.357
	0.8702	2.032		0.8691	2.363
	0.8721	2.04		0.8711	2.3686
	0.8739	2.044		0.873	2.3737
	0.8758	2.05		0.8748	2.3788
	0.8776	2.054		0.8768	2.3846
	0.8796	2.058		0.8789	2.3908
	0.8816	2.062		0.881	2.3971
	0.8837	2.066		0.8831	2.4032
	0.8858	2.072		0.8851	2.4088
	0.888	2.08		0.8869	2.4137
	0.8901	2.088		0.8887	2.4182
	0.8922	2.09		0.8903	2.4225
	0.8943	2.094		0.8921	2.4276
	0.8963	2.1		0.8941	2.4338
	0.8982	2.108		0.8962	2.4409
	0.9001	2.112		0.8984	2.4484
	0.9021	2.116		0.9006	2.4556
	0.904	2.118		0.9028	2.4626
	0.9061	2.124		0.905	2.4696
	0.9081	2.132		0.9071	2.4764
	0.9101	2.138		0.9092	2.4826
	0.9122	2.142		0.9112	2.4887
	0.9143	2.148		0.9132	2.4947
	0.9164	2.15		0.9153	2.5011
	0.9184	2.156		0.9173	2.5074
	0.9202	2.158		0.9194	2.5135
	0.9221	2.162		0.9214	2.5189
	0.9239	2.168		0.9233	2.5241
	0.9257	2.176		0.9252	2.5296
	0.9278	2.18		0.9271	2.5354
	0.93	2.184		0.9291	2.5413
	0.9322	2.194		0.931	2.5471
	0.9343	2.202		0.933	2.5531
	0.9363	2.204		0.935	2.5594
	0.9382	2.208		0.937	2.5658
	0.9401	2.216		0.939	2.572
	0.942	2.218		0.941	2.578
	0.944	2.226		0.9429	2.5838
	0.946	2.232		0.9449	2.5898
	0.948	2.238		0.9469	2.5964
	0.9501	2.24		0.949	2.603
	0.9522	2.244		0.9511	2.6095
	0.9543	2.25		0.9531	2.6155
	0.9563	2.256		0.955	2.621
	0.9582	2.264		0.9568	2.626
	0.9601	2.268		0.9586	2.6311
	0.962	2.27		0.9605	2.6365
	0.964	2.278		0.9625	2.6423
	0.966	2.282		0.9645	2.6486
	0.9679	2.286		0.9665	2.6548
	0.9699	2.288		0.9684	2.6611
	0.9719	2.292		0.9704	2.6674
	0.9738	2.302		0.9724	2.6733
	0.9758	2.308		0.9743	2.6793
	0.9778	2.312		0.9763	2.6855
	0.9799	2.316		0.9782	2.6918
	0.982	2.322		0.9802	2.6981
	0.9841	2.328		0.9822	2.7044
	0.9862	2.334		0.9841	2.7106
	0.9882	2.342		0.9861	2.7165
	0.9902	2.346		0.988	2.7225
	0.9923	2.35		0.99	2.7284
	0.9944	2.356		0.9919	2.7345
	0.9965	2.364		0.994	2.7412
	0.9985	2.368		0.9961	2.7483
	1.0003	2.37		0.9983	2.7558
	1.0022	2.372		1.0004	2.7629
	1.0041	2.38		1.0026	2.7696
	1.0059	2.386		1.0046	2.7763
	1.0078	2.39		1.0067	2.783
	1.0097	2.392		1.0087	2.7895
	1.0117	2.398		1.0107	2.7958
	1.0138	2.404		1.0126	2.8021
	1.0158	2.412		1.0147	2.8096
	1.0178	2.42		1.017	2.8182
	1.0199	2.426		1.0194	2.8271
	1.0219	2.43		1.0217	2.8354
	1.024	2.432		1.0239	2.8427
	1.026	2.438		1.0259	2.8491
	1.0282	2.446		1.0278	2.855
	1.0304	2.452		1.0297	2.861
	1.0325	2.454		1.0318	2.868
	1.0346	2.46		1.034	2.8762
	1.0366	2.464		1.0364	2.8852
	1.0385	2.47		1.0389	2.8949
	1.0404	2.48		1.0415	2.9045
	1.0422	2.484		1.044	2.9137
	1.0441	2.488		1.0465	2.9223
	1.0461	2.496		1.0488	2.93
	1.0482	2.502		1.0509	2.9364
	1.0504	2.508		1.0529	2.9421
	1.0526	2.51		1.0548	2.9474
	1.0548	2.514		1.0566	2.9524
	1.0568	2.522		1.0583	2.9569
	1.0588	2.526		1.06	2.9613
	1.0607	2.53		1.0618	2.9665
	1.0626	2.538		1.0637	2.9728
	1.0645	2.542		1.0658	2.9796
	1.0664	2.546		1.0678	2.9862
	1.0684	2.554		1.0699	2.9924
	1.0703	2.558		1.0718	2.9984
	1.0722	2.562		1.0737	3.004
	1.0741	2.566		1.0757	3.0096
	1.0759	2.572		1.0776	3.0152
	1.0778	2.576		1.0795	3.0208
	1.0797	2.58		1.0813	3.0255
	1.0816	2.582		1.083	3.0297
	1.0835	2.59		1.0847	3.0339
	1.0855	2.596		1.0864	3.0379
	1.0875	2.602		1.0881	3.0423
	1.0895	2.608		1.0899	3.0471
	1.0915	2.612		1.0917	3.0519
	1.0936	2.62		1.0935	3.0564
	1.0956	2.624		1.0952	3.061
	1.0976	2.628		1.097	3.0659
	1.0997	2.634		1.0988	3.0707
	1.1017	2.64		1.1005	3.0758
	1.1037	2.646		1.1024	3.0813
	1.1057	2.65		1.1043	3.0872
	1.1077	2.656		1.1063	3.0932
	1.1097	2.664		1.1083	3.0994
	1.1118	2.668		1.1103	3.1057
	1.1138	2.672		1.1122	3.1114
	1.1158	2.678		1.1141	3.117
	1.1178	2.682		1.1161	3.1228
	1.1199	2.686		1.118	3.1286
	1.1219	2.692		1.12	3.1346
	1.1239	2.694		1.1219	3.1404
	1.1258	2.702		1.1239	3.1461
	1.1278	2.712		1.1258	3.1516
	1.1298	2.718		1.1278	3.1573
	1.1318	2.722		1.1298	3.1634
	1.134	2.728		1.1319	3.1699
	1.1361	2.734		1.134	3.1764
	1.1382	2.734		1.136	3.1825
	1.1402	2.738		1.138	3.1887
	1.142	2.744		1.14	3.1951
	1.1439	2.75		1.142	3.2019
	1.1457	2.756		1.1442	3.209
	1.1476	2.762		1.1463	3.2165
	1.1496	2.766		1.1485	3.224
	1.1517	2.772		1.1506	3.2311
	1.1539	2.782		1.1527	3.2377
	1.1563	2.788		1.1547	3.2442
	1.1587	2.796		1.1567	3.2509
	1.1611	2.802		1.1589	3.2581
	1.1634	2.81		1.1609	3.2651
	1.1657	2.814		1.1629	3.2713
	1.1679	2.82		1.1649	3.2771
	1.17	2.828		1.1668	3.2829
	1.1721	2.83		1.1687	3.2888
	1.1741	2.832		1.1707	3.2954
	1.1762	2.838		1.1729	3.3025
	1.1784	2.846		1.175	3.3095
	1.1807	2.856		1.177	3.316
	1.1832	2.864		1.1789	3.3218
	1.1858	2.868		1.1807	3.3271
	1.1883	2.876		1.1825	3.3325
	1.1906	2.882		1.1844	3.3385
	1.1926	2.886		1.1864	3.345
	1.1944	2.892		1.1883	3.3513
	1.1961	2.892		1.1903	3.3577
	1.1977	2.898		1.1922	3.3637
	1.1995	2.902		1.1941	3.37
	1.2013	2.904		1.1962	3.3773
	1.2033	2.908		1.1984	3.3849
	1.2052	2.912		1.2005	3.3929
	1.2069	2.916		1.2027	3.4005
	1.2085	2.918		1.2048	3.4077
	1.21	2.922		1.2069	3.4148
	1.2114	2.924		1.209	3.4219
	1.2128	2.924		1.2111	3.4286
	1.2142	2.926		1.2132	3.435
	1.2158	2.934		1.2152	3.4414
	1.2174	2.936		1.2172	3.4481
	1.2192	2.934		1.2192	3.4548
	1.221	2.936		1.2212	3.4617
	1.2228	2.94		1.2233	3.4689
	1.2245	2.946		1.2253	3.476
	1.2262	2.948		1.2273	3.4828
	1.2279	2.952		1.2293	3.4891
	1.2297	2.956		1.2312	3.4954
	1.2315	2.962		1.2331	3.5017
	1.2334	2.966		1.235	3.5082
	1.2353	2.968		1.237	3.5154
	1.2372	2.972		1.2391	3.5229
	1.2393	2.982		1.2412	3.5306
	1.2413	2.988		1.2433	3.5382
	1.2434	2.988		1.2455	3.5455
	1.2456	2.994		1.2475	3.5528
	1.2478	3.002		1.2496	3.5599
	1.25	3.012		1.2517	3.5671
	1.2522	3.016		1.2538	3.5743
	1.2545	3.018		1.2559	3.5807
	1.2568	3.02		1.2577	3.586
	1.2591	3.03		1.2593	3.5903
	1.2614	3.038		1.2609	3.5945
	1.2635	3.042		1.2626	3.5998
	1.2656	3.046		1.2644	3.6054
	1.2676	3.052		1.2662	3.6114
	1.2698	3.058		1.2681	3.618
	1.2719	3.064		1.2701	3.6252
	1.274	3.07		1.2721	3.6322
	1.2761	3.074		1.2741	3.6388
	1.278	3.076		1.2759	3.6448
	1.2799	3.078		1.2777	3.6508
	1.2817	3.084		1.2795	3.6568
	1.2836	3.092		1.2814	3.6626
	1.2854	3.096		1.2831	3.6682
	1.2874	3.1		1.2849	3.674
	1.2894	3.104		1.2868	3.6806
	1.2915	3.112		1.2888	3.6876
	1.2936	3.116		1.2908	3.695
	1.2956	3.122		1.2929	3.7024
	1.2977	3.126		1.2949	3.7096
	1.2998	3.128		1.2968	3.7162
	1.3018	3.134		1.2987	3.7222
	1.3038	3.14		1.3004	3.7281
	1.3056	3.146		1.3022	3.7343
	1.3074	3.152		1.3041	3.7413
	1.3093	3.154		1.3062	3.7493
	1.3111	3.158		1.3083	3.7584
	1.3129	3.164		1.3106	3.7681
	1.3147	3.166		1.3129	3.7779
	1.3166	3.172		1.3151	3.7869
	1.3185	3.18		1.3173	3.7955
	1.3206	3.18		1.3194	3.8039
	1.3228	3.184		1.3216	3.8122
	1.325	3.19		1.3237	3.8206
	1.3272	3.198		1.3259	3.8294
	1.3295	3.204		1.3282	3.8394
	1.3317	3.21		1.3307	3.8507
	1.3336	3.214		1.3334	3.863
	1.3355	3.22		1.3362	3.8752
	1.3375	3.222		1.3388	3.887
	1.3396	3.226		1.3414	3.8978
	1.3418	3.236		1.3438	3.9081
	1.344	3.244		1.3462	3.9176
	1.3462	3.248		1.3484	3.9261
	1.3485	3.256		1.3504	3.933
	1.3508	3.262		1.3523	3.939
	1.3531	3.27		1.3542	3.9455
	1.3552	3.272		1.3563	3.9532
	1.3572	3.274		1.3585	3.9618
	1.3592	3.28		1.3607	3.9705
	1.3611	3.286		1.3628	3.9783
	1.363	3.292		1.3647	3.9846
	1.365	3.298		1.3665	3.9899
	1.367	3.3		1.3681	3.9943
	1.3691	3.302		1.3697	3.9987
	1.3712	3.308		1.3714	4.0038
	1.3732	3.312		1.3731	4.0093
	1.3751	3.318		1.3749	4.0149
	1.3768	3.318		1.3768	4.021
	1.3786	3.324		1.3787	4.0271
	1.3803	3.328		1.3806	4.0333
	1.3821	3.334		1.3824	4.0392
	1.3839	3.34		1.3842	4.0446
	1.3858	3.342		1.3859	4.05
	1.3877	3.344		1.3876	4.0554
	1.3895	3.35		1.3894	4.061
	1.3913	3.354		1.3912	4.0672
	1.3931	3.36		1.3931	4.0733
	1.3949	3.362		1.3949	4.0796
	1.3967	3.364		1.3968	4.0862
	1.3986	3.368		1.3988	4.0933
	1.4003	3.374		1.4008	4.1009
	1.4019	3.378		1.4029	4.1087
	1.4036	3.38		1.405	4.1165
	1.4054	3.384		1.4071	4.1246
	1.4071	3.386		1.4093	4.1328
	1.4089	3.39		1.4115	4.1411
	1.4106	3.392		1.4137	4.1492
	1.4124	3.398		1.4158	4.1569
	1.4142	3.4		1.4178	4.1639
	1.4159	3.406		1.4198	4.1703
	1.4176	3.412		1.4217	4.1768
	1.4194	3.416		1.4237	4.1833
	1.4212	3.42		1.4256	4.1897
	1.423	3.422		1.4275	4.1961
	1.425	3.428		1.4294	4.2027
	1.427	3.436		1.4313	4.2091
	1.4292	3.446		1.4332	4.2154
	1.4314	3.454		1.4351	4.2219
	1.4338	3.462		1.4369	4.2282
	1.4364	3.472		1.4389	4.235
	1.4393	3.484		1.4409	4.2424
	1.4424	3.492		1.443	4.2504
	1.4457	3.506		1.4451	4.2587
	1.4491	3.518		1.4473	4.2671
	1.4526	3.532		1.4494	4.2751
	1.4559	3.538		1.4515	4.2824
	1.4588	3.546		1.4535	4.2894
	1.4611	3.556		1.4555	4.2965
	1.4629	3.562		1.4575	4.3037
	1.4643	3.564		1.4595	4.3107
	1.4657	3.564		1.4615	4.3174
	1.4672	3.566		1.4635	4.3238
	1.4689	3.572		1.4653	4.3297
	1.4709	3.582		1.4672	4.3356
	1.4732	3.588		1.469	4.3415
	1.4754	3.592		1.4708	4.3477
	1.4776	3.596		1.4727	4.3543
	1.4795	3.602		1.4747	4.3615
	1.4813	3.61		1.4768	4.3694
	1.483	3.614		1.4789	4.3781
	1.4846	3.616		1.4811	4.3867
	1.4862	3.622		1.4832	4.3947
	1.4878	3.622		1.4852	4.4021
	1.4895	3.626		1.4872	4.409
	1.4913	3.63		1.4892	4.4159
	1.4931	3.632		1.4911	4.4231
	1.4951	3.636		1.4932	4.4308
	1.497	3.64		1.4953	4.4386
	1.4988	3.642		1.4974	4.4466
	1.5006	3.65		1.4995	4.4545
	1.5024	3.656		1.5015	4.4618
	1.5042	3.66		1.5035	4.4684
	1.506	3.662		1.5054	4.4748
	1.5079	3.666		1.5073	4.4811
	1.5098	3.67		1.5092	4.4879
	1.5117	3.672		1.5112	4.4951
	1.5136	3.678		1.5131	4.5021
	1.5155	3.68		1.5151	4.5092
	1.5174	3.686		1.5171	4.5167
	1.5193	3.694		1.5191	4.5243
	1.5213	3.698		1.5211	4.5321
	1.5232	3.702		1.5232	4.5399
	1.5253	3.708		1.5252	4.5474
	1.5274	3.714		1.5272	4.5543
	1.5296	3.72		1.5291	4.5609
	1.5318	3.722		1.531	4.5675
	1.5339	3.73		1.533	4.5746
	1.5359	3.734		1.5349	4.582
	1.538	3.74		1.537	4.5894
	1.54	3.742		1.539	4.5967
	1.5419	3.742		1.541	4.6038
	1.5439	3.748		1.543	4.6109
	1.5459	3.756		1.545	4.6184
	1.548	3.762		1.5471	4.6262
	1.5499	3.768		1.5493	4.6342
	1.5518	3.772		1.5513	4.6418
	1.5537	3.776		1.5533	4.6488
	1.5556	3.778		1.5552	4.6556
	1.5576	3.784		1.5571	4.6624
	1.5597	3.79		1.5591	4.6699
	1.5619	3.798		1.5612	4.6778
	1.564	3.806		1.5632	4.6858
	1.5662	3.81		1.5653	4.6938
	1.5683	3.814		1.5673	4.7015
	1.5705	3.818		1.5692	4.7079
	1.5725	3.824		1.5711	4.714
	1.5746	3.83		1.5729	4.7202
	1.5765	3.834		1.5748	4.7272
	1.5784	3.836		1.5768	4.7348
	1.5802	3.842		1.5788	4.7426
	1.5819	3.848		1.5809	4.7503
	1.5835	3.848		1.583	4.7582
	1.5852	3.852		1.5851	4.7665
	1.587	3.854		1.5873	4.7751
	1.5889	3.856		1.5895	4.7838
	1.5908	3.862		1.5916	4.7922
	1.5928	3.868		1.5937	4.7994
	1.5949	3.874		1.5956	4.806
	1.597	3.88		1.5974	4.8123
	1.5991	3.888		1.5993	4.8188
	1.6012	3.89		1.6011	4.8255
	1.6032	3.894		1.603	4.8324
	1.6053	3.898		1.605	4.8397
	1.6073	3.906		1.607	4.8474
	1.6095	3.914		1.609	4.8554
	1.6117	3.918		1.6111	4.8641
	1.6139	3.924		1.6133	4.8731
	1.6161	3.93		1.6154	4.8816
	1.6181	3.934		1.6175	4.8896
	1.6201	3.938		1.6196	4.8971
	1.6219	3.944		1.6215	4.9042
	1.6236	3.946		1.6234	4.9108
	1.6253	3.946		1.6253	4.9176
	1.627	3.948		1.6273	4.9251
	1.6288	3.956		1.6294	4.9332
	1.6307	3.962		1.6316	4.9417
	1.6328	3.968		1.6337	4.9499
	1.6349	3.976		1.6357	4.9575
	1.6371	3.98		1.6376	4.9644
	1.6394	3.988		1.6395	4.9708
	1.6416	3.992		1.6413	4.9773
	1.6439	3.996		1.6432	4.9839
	1.6461	4		1.6451	4.9911
	1.6483	4.008		1.647	4.9983
	1.6505	4.018		1.6489	5.0055
	1.6528	4.024		1.6509	5.0133
	1.6551	4.028		1.6529	5.0214
	1.6575	4.036		1.655	5.0296
	1.6597	4.042		1.657	5.0376
	1.6619	4.048		1.659	5.0451
	1.664	4.048		1.661	5.0522
	1.6659	4.052		1.6629	5.0596
	1.6677	4.06		1.665	5.0673
	1.6694	4.066		1.667	5.0754
	1.6713	4.068		1.6691	5.0836
	1.6732	4.074		1.6712	5.0914
	1.6751	4.078		1.6732	5.099
	1.6772	4.08		1.6752	5.1065
	1.6794	4.082		1.6772	5.1139
	1.6816	4.086		1.6792	5.1215
	1.6837	4.09		1.6812	5.1294
	1.6857	4.098		1.6833	5.1378
	1.6875	4.104		1.6854	5.1462
	1.6892	4.108		1.6875	5.1546
	1.6909	4.108		1.6896	5.1632
	1.6926	4.11		1.6916	5.1711
	1.6944	4.116		1.6936	5.1784
	1.6962	4.12		1.6956	5.1858
	1.6982	4.124		1.6976	5.1937
	1.7002	4.128		1.6996	5.2015
	1.7023	4.132		1.7016	5.2091
	1.7043	4.134		1.7035	5.2162
	1.7062	4.138		1.7054	5.223
	1.7081	4.142		1.7073	5.2296
	1.7099	4.148		1.7092	5.2364
	1.7117	4.152		1.7112	5.2438
	1.7137	4.156		1.7132	5.2513
	1.7157	4.16		1.7152	5.2589
	1.7178	4.168		1.7172	5.267
	1.7197	4.174		1.7193	5.2754
	1.7216	4.176		1.7214	5.2839
	1.7235	4.18		1.7234	5.2922
	1.7255	4.184		1.7255	5.3006
	1.7275	4.19		1.7275	5.3089
	1.7297	4.196		1.7296	5.3169
	1.732	4.204		1.7316	5.3245
	1.7342	4.208		1.7335	5.3316
	1.7364	4.212		1.7353	5.3384
	1.7385	4.216		1.7372	5.3451
	1.7405	4.222		1.739	5.3519
	1.7424	4.228		1.7409	5.3589
	1.7444	4.234		1.7429	5.367
	1.7463	4.238		1.745	5.3757
	1.7483	4.24		1.7471	5.3849
	1.7502	4.244		1.7494	5.3944
	1.752	4.248		1.7516	5.4038
	1.7539	4.254		1.7538	5.4127
	1.7558	4.26		1.7559	5.4209
	1.7577	4.262		1.758	5.4284
	1.7596	4.266		1.7598	5.4348
	1.7616	4.27		1.7615	5.4405
	1.7637	4.28		1.7632	5.4463
	1.7659	4.288		1.7651	5.453
	1.7679	4.29		1.767	5.461
	1.77	4.296		1.7691	5.4697
	1.772	4.3		1.7711	5.478
	1.7739	4.302		1.7731	5.4856
	1.776	4.308		1.775	5.4931
	1.7781	4.314		1.7769	5.5001
	1.7803	4.318		1.7787	5.507
	1.7824	4.322		1.7806	5.5141
	1.7845	4.328		1.7827	5.5223
	1.7864	4.332		1.7848	5.5316
	1.7883	4.336		1.787	5.5415
	1.7901	4.342		1.7892	5.5513
	1.7918	4.344		1.7914	5.5607
	1.7937	4.346		1.7937	5.5701
	1.7956	4.352		1.7959	5.5795
	1.7977	4.356		1.7981	5.5878
	1.7999	4.364		1.8	5.5946
	1.8021	4.37		1.8017	5.6001
	1.8042	4.374		1.8034	5.6051
	1.8063	4.378		1.805	5.6109
	1.8084	4.382		1.8068	5.6173
	1.8103	4.388		1.8087	5.6246
	1.8122	4.394		1.8106	5.6322
	1.8142	4.398		1.8126	5.6408
	1.8163	4.402		1.8147	5.6502
	1.8185	4.406		1.8169	5.6599
	1.8206	4.41		1.8191	5.6693
	1.8226	4.416		1.8212	5.6782
	1.8245	4.418		1.8232	5.6861
	1.8263	4.422		1.8252	5.694
	1.8281	4.422		1.8271	5.702
	1.8299	4.428		1.8291	5.7099
	1.8317	4.434		1.8312	5.7181
	1.8337	4.44		1.8333	5.727
	1.8357	4.444		1.8355	5.7359
	1.8378	4.444		1.8376	5.7446
	1.8399	4.452		1.8397	5.7527
	1.842	4.458		1.8416	5.76
	1.844	4.462		1.8434	5.7666
	1.846	4.466		1.8452	5.7729
	1.848	4.47		1.847	5.7793
	1.8499	4.476		1.8488	5.7861
	1.8517	4.482		1.8506	5.7937
	1.8536	4.486		1.8527	5.8023
	1.8555	4.49		1.8548	5.8112
	1.8574	4.49		1.8568	5.8201
	1.8595	4.494		1.8589	5.829
	1.8616	4.502		1.8611	5.8381
	1.8637	4.506		1.8632	5.8475
	1.8658	4.514		1.8655	5.8577
	1.8679	4.52		1.8677	5.8679
	1.8702	4.522		1.87	5.8779
	1.8723	4.528		1.8723	5.888
	1.8744	4.532		1.8746	5.8982
	1.8763	4.534		1.8769	5.9085
	1.8782	4.542		1.8793	5.9193
	1.8801	4.546		1.8817	5.9301
	1.8822	4.552		1.8841	5.9401
	1.8844	4.556		1.8863	5.949
	1.8866	4.562		1.8883	5.9565
	1.8887	4.566		1.8901	5.9626
	1.8906	4.57		1.8918	5.9684
	1.8924	4.574		1.8936	5.9748
	1.8941	4.578		1.8955	5.982
	1.8958	4.582		1.8974	5.9895
	1.8976	4.586		1.8993	5.9965
	1.8995	4.588		1.9011	6.0027
	1.9016	4.594		1.9028	6.008
	1.9036	4.6		1.9044	6.0127
	1.9057	4.604		1.9061	6.0176
	1.9077	4.61		1.9078	6.0232
	1.9099	4.618		1.9095	6.0295
	1.9122	4.62		1.9114	6.0364
	1.9143	4.624		1.9133	6.0433
	1.9164	4.628		1.9151	6.0499
	1.9183	4.634		1.917	6.0564
	1.9202	4.636		1.9188	6.0629
	1.922	4.638		1.9207	6.0697
	1.9239	4.642		1.9227	6.0775
	1.9259	4.648		1.9249	6.0856
	1.9279	4.654		1.927	6.094
	1.93	4.66		1.9291	6.102
	1.9321	4.666		1.931	6.1093
	1.9341	4.67		1.9328	6.1156
	1.9362	4.674		1.9347	6.1222
	1.9382	4.678		1.9366	6.1294
	1.9402	4.682		1.9386	6.1371
	1.9421	4.688		1.9406	6.1445
	1.944	4.69		1.9424	6.1511
	1.946	4.694		1.9442	6.1571
	1.9479	4.7		1.946	6.163
	1.9499	4.706		1.9477	6.1689
	1.952	4.71		1.9496	6.1756
	1.9542	4.712		1.9515	6.1831
	1.9563	4.714		1.9536	6.1916
	1.9582	4.72		1.9558	6.2003
	1.9601	4.728		1.9579	6.2089
	1.9619	4.732		1.96	6.2175
	1.9638	4.734		1.9622	6.2258
	1.9657	4.738		1.9643	6.2339
	1.9676	4.746		1.9664	6.2419
	1.9695	4.75		1.9685	6.25
	1.9715	4.756		1.9705	6.2582
	1.9736	4.756		1.9725	6.2662
	1.9757	4.76		1.9745	6.2739
	1.9779	4.768		1.9764	6.2813
	1.9801	4.776		1.9783	6.2886
	1.9823	4.78		1.9803	6.2966
	1.9844	4.784		1.9823	6.3053
	1.9865	4.786		1.9844	6.3142
	1.9885	4.792		1.9865	6.323
	1.9905	4.8		1.9886	6.3321
	1.9926	4.804		1.9908	6.3416
	1.9947	4.808		1.993	6.3514
	1.9968	4.812		1.9952	6.3616
	1.9988	4.816		1.9975	6.3716
	2.0009	4.822		1.9998	6.3817
	2.003	4.826		2.0021	6.3923
	2.0052	4.83		2.0045	6.4032
	2.0075	4.84		2.0069	6.4138
	2.0101	4.846		2.0091	6.4227
	2.0127	4.856		2.011	6.43
	2.0153	4.864		2.0128	6.4362
	2.0178	4.87		2.0145	6.4419
	2.0203	4.878		2.0162	6.4477
	2.0227	4.882		2.018	6.4543
	2.025	4.886		2.0199	6.4622
	2.0271	4.888		2.0219	6.4704
	2.0289	4.89		2.0239	6.4785
	2.0305	4.892		2.0258	6.4859
	2.0318	4.896		2.0277	6.4935
	2.0331	4.898		2.0296	6.501
	2.0347	4.9		2.0315	6.5083
	2.0364	4.902		2.0334	6.5154
	2.0385	4.906		2.0352	6.5225
	2.0407	4.908		2.0371	6.5297
	2.0429	4.91		2.0391	6.5372
	2.0447	4.91		2.041	6.5447
	2.0464	4.914		2.043	6.5522
	2.0479	4.916		2.0449	6.5592
	2.0495	4.92		2.0468	6.5665
	2.051	4.922		2.0487	6.574
	2.0526	4.92		2.0507	6.582
	2.0542	4.922		2.0527	6.5903
	2.0557	4.924		2.0547	6.5985
	2.0573	4.928		2.0567	6.6065
	2.0589	4.928		2.0586	6.6145
	2.0605	4.928		2.0606	6.6224
	2.0621	4.93		2.0626	6.6306
	2.0637	4.936		2.0646	6.6391
	2.0653	4.94		2.0667	6.6481
	2.067	4.942		2.0688	6.6575
	2.0688	4.944		2.071	6.667
	2.0707	4.946		2.0731	6.6759
	2.0726	4.948		2.0751	6.6842
	2.0746	4.948		2.077	6.6917
	2.0767	4.952		2.0788	6.6985
	2.0789	4.962		2.0806	6.7054
	2.0812	4.968		2.0825	6.7127
	2.0835	4.976		2.0845	6.721
	2.0857	4.978		2.0865	6.7296
	2.088	4.984		2.0886	6.7381
	2.0904	4.988		2.0906	6.7462
	2.0928	4.992		2.0925	6.7536
	2.0951	4.998		2.0943	6.7605
	2.0973	5.004		2.0961	6.7668
	2.0994	5.012		2.0978	6.773
	2.1015	5.014		2.0995	6.7794
	2.1035	5.018		2.1012	6.7858
	2.1055	5.024		2.103	6.7932
	2.1076	5.024		2.105	6.802
	2.1097	5.028		2.1071	6.8115
	2.1118	5.034		2.1091	6.8203
	2.1139	5.042		2.111	6.8283
	2.116	5.046		2.1128	6.8356
	2.1181	5.05		2.1146	6.8428
	2.1203	5.054		2.1164	6.8505
	2.1224	5.058		2.1183	6.8584
	2.1244	5.062		2.1203	6.8671
	2.1263	5.068		2.1224	6.877
	2.1281	5.072		2.1246	6.8883
	2.1298	5.076		2.1269	6.9006
	2.1315	5.08		2.1294	6.9134
	2.1333	5.082		2.1318	6.9258
	2.1353	5.088		2.134	6.9368
	2.1374	5.09		2.1361	6.9468
	2.1394	5.092		2.1382	6.9565
	2.1414	5.098		2.1403	6.9668
	2.1434	5.102		2.1424	6.9774
	2.1453	5.106		2.1445	6.9877
	2.1472	5.112		2.1466	6.9972
	2.1492	5.116		2.1485	7.0065
	2.1511	5.12		2.1506	7.0162
	2.1531	5.124		2.1526	7.0258
	2.1551	5.126		2.1547	7.0357
	2.1572	5.134		2.1568	7.0465
	2.1594	5.136		2.159	7.0579
	2.1615	5.14		2.1614	7.07
	2.1636	5.144		2.1638	7.0822
	2.1655	5.148		2.1661	7.0937
	2.1673	5.152		2.1683	7.1045
	2.1691	5.156		2.1705	7.115
	2.1711	5.162		2.1727	7.1248
	2.1731	5.168		2.1748	7.1346
	2.1751	5.17		2.1769	7.1446
	2.1772	5.176		2.1791	7.1552
	2.1794	5.182		2.1813	7.1658
	2.1818	5.19		2.1834	7.1761
	2.1842	5.198		2.1855	7.1857
	2.1865	5.204		2.1875	7.1946
	2.1886	5.206		2.1895	7.203
	2.1907	5.21		2.1914	7.2111
	2.1927	5.216		2.1933	7.2187
	2.1948	5.218		2.1951	7.2259
	2.1969	5.22		2.1969	7.2329
	2.199	5.226		2.1987	7.2397
	2.201	5.23		2.2005	7.2467
	2.203	5.236		2.2023	7.2543
	2.2049	5.242		2.2042	7.2621
	2.2068	5.244		2.2061	7.2701
	2.2086	5.246		2.208	7.2777
	2.2105	5.248		2.2098	7.2846
	2.2124	5.254		2.2115	7.2907
	2.2143	5.258		2.2132	7.2965
	2.2162	5.262		2.2149	7.3026
	2.218	5.264		2.2166	7.3089
	2.2199	5.268		2.2184	7.3159
	2.2217	5.274		2.2202	7.3231
	2.2234	5.276		2.222	7.3311
	2.2251	5.278		2.224	7.3401
	2.2268	5.286		2.226	7.3497
	2.2284	5.288		2.2281	7.3595
	2.2302	5.288		2.2301	7.3688
	2.232	5.288		2.2321	7.3775
	2.2338	5.292		2.234	7.3858
	2.2356	5.296		2.236	7.3942
	2.2374	5.3		2.2379	7.4026
	2.2392	5.304		2.2398	7.4111
	2.2409	5.306		2.2419	7.4202
	2.2427	5.308		2.2439	7.4299
	2.2446	5.306		2.2461	7.4397
	2.2464	5.312		2.2482	7.4497
	2.2482	5.316		2.2504	7.4597
	2.2501	5.32		2.2525	7.4697
	2.2519	5.322		2.2546	7.4793
	2.2537	5.326		2.2566	7.4884
	2.2555	5.332		2.2586	7.4975
	2.2573	5.334		2.2607	7.507
	2.2593	5.34		2.2628	7.5172
	2.2612	5.342		2.2649	7.5281
	2.2632	5.346		2.2671	7.5398
	2.2653	5.356		2.2694	7.5522
	2.2675	5.364		2.2718	7.5648
	2.27	5.37		2.2741	7.577
	2.2726	5.382		2.2764	7.589
	2.2753	5.39		2.2787	7.6
	2.2782	5.398		2.2808	7.6099
	2.2812	5.408		2.2829	7.619
	2.2842	5.418		2.2849	7.627
	2.2871	5.428		2.2867	7.6343
	2.2899	5.44		2.2886	7.6414
	2.293	5.452		2.2905	7.6491
	2.2965	5.466		2.2925	7.6577
	2.3001	5.476		2.2946	7.667
	2.3031	5.482		2.2967	7.6767
	2.3053	5.484		2.2988	7.686
	2.3066	5.484		2.3007	7.6937
	2.3075	5.484		2.3024	7.7003
	2.3083	5.484		2.3041	7.7064
	2.3091	5.488		2.3058	7.7123
	2.3103	5.49		2.3076	7.7192
	2.312	5.494		2.3095	7.7277
	2.3144	5.496		2.3115	7.7374
	2.3172	5.504		2.3136	7.7473
	2.32	5.51		2.3157	7.7568
	2.3224	5.516		2.3177	7.7654
	2.3243	5.522		2.3196	7.7733
	2.3258	5.526		2.3214	7.7812
	2.327	5.524		2.3233	7.789
	2.3283	5.52		2.3252	7.7967
	2.3296	5.52		2.3271	7.8048
	2.3311	5.522		2.329	7.8132
	2.3327	5.524		2.331	7.8219
	2.3344	5.53		2.3331	7.8309
	2.3363	5.534		2.3352	7.8399
	2.3382	5.538		2.3372	7.8488
	2.3401	5.544		2.3393	7.8575
	2.3421	5.55		2.3413	7.8658
	2.3442	5.554		2.3432	7.8737
	2.3463	5.556		2.3451	7.8814
	2.3484	5.56		2.347	7.8887
	2.3503	5.562		2.3488	7.8964
	2.3522	5.566		2.3507	7.905
	2.3541	5.572		2.3527	7.9144
	2.3561	5.574		2.3548	7.9245
	2.358	5.578		2.357	7.9346
	2.3601	5.584		2.3591	7.9445
	2.3622	5.59		2.3612	7.9545
	2.3643	5.594		2.3633	7.9646
	2.3663	5.598		2.3654	7.9748
	2.3683	5.606		2.3676	7.9849
	2.3702	5.608		2.3698	7.9951
	2.3721	5.608		2.3719	8.0047
	2.3739	5.612		2.3738	8.0132
	2.3757	5.616		2.3757	8.0208
	2.3775	5.622		2.3776	8.0283
	2.3794	5.626		2.3796	8.0363
	2.3814	5.628		2.3815	8.0445
	2.3835	5.632		2.3835	8.0524
	2.3855	5.636		2.3853	8.0599
	2.3875	5.64		2.3871	8.0674
	2.3896	5.646		2.389	8.0751
	2.3918	5.654		2.3908	8.0832
	2.3941	5.656		2.3928	8.092
	2.3963	5.662		2.3948	8.1016
	2.3984	5.666		2.3968	8.1115
	2.4004	5.67		2.3989	8.1212
	2.4024	5.676		2.401	8.1309
	2.4043	5.68		2.4031	8.1407
	2.4062	5.684		2.4051	8.1503
	2.4081	5.686		2.4072	8.1599
	2.4101	5.692		2.4093	8.1697
	2.4121	5.692		2.4114	8.1795
	2.4142	5.694		2.4134	8.1891
	2.4162	5.696		2.4155	8.1981
	2.4181	5.7		2.4174	8.2064
	2.4201	5.706		2.4194	8.2146
	2.4221	5.71		2.4213	8.2225
	2.424	5.712		2.4232	8.2306
	2.4259	5.716		2.4252	8.2389
	2.4279	5.72		2.4271	8.2472
	2.4299	5.728		2.429	8.2557
	2.432	5.732		2.431	8.2646
	2.4341	5.736		2.433	8.2739
	2.4361	5.74		2.435	8.2835
	2.4381	5.746		2.437	8.2929
	2.44	5.748		2.439	8.3022
	2.4421	5.752		2.441	8.3113
	2.4441	5.756		2.443	8.3203
	2.4461	5.76		2.445	8.3299
	2.4482	5.764		2.4471	8.3399
	2.4502	5.768		2.4493	8.3503
	2.4522	5.772		2.4514	8.3606
	2.4542	5.778		2.4535	8.3706
	2.4563	5.784		2.4555	8.3799
	2.4582	5.786		2.4575	8.3888
	2.4602	5.79		2.4595	8.3973
	2.4622	5.794		2.4615	8.4061
	2.4642	5.794		2.4635	8.415
	2.4663	5.798		2.4655	8.4242
	2.4682	5.804		2.4675	8.4337
	2.4701	5.81		2.4696	8.4435
	2.472	5.814		2.4716	8.453
	2.4739	5.814		2.4736	8.4627
	2.4759	5.816		2.4756	8.4721
	2.4779	5.822		2.4776	8.4807
	2.4799	5.83		2.4795	8.4886
	2.482	5.838		2.4813	8.4965
	2.4842	5.84		2.4832	8.5049
	2.4863	5.842		2.4851	8.5135
	2.4884	5.844		2.4871	8.5222
	2.4904	5.85		2.4891	8.5312
	2.4923	5.854		2.491	8.5402
	2.4942	5.86		2.493	8.5493
	2.4962	5.862		2.495	8.5581
	2.4983	5.862		2.497	8.5672
	2.5003	5.87		2.499	8.5763
	2.5023	5.872		2.5011	8.5857
	2.5043	5.874		2.5032	8.5948
	2.5063	5.878		2.5052	8.604
	2.5082	5.882		2.5073	8.6135
	2.5101	5.886		2.5093	8.6227
	2.5121	5.89		2.5112	8.631
	2.5141	5.894		2.513	8.6386
	2.516	5.9		2.5149	8.6466
	2.518	5.904		2.5168	8.6561
	2.5199	5.908		2.519	8.6668
	2.5219	5.914		2.5211	8.6775
	2.5238	5.914		2.5232	8.6871
	2.5259	5.918		2.5251	8.6958
	2.5281	5.926		2.527	8.7042
	2.5302	5.936		2.529	8.7129
	2.5323	5.934		2.531	8.7224
	2.5343	5.936		2.533	8.7325
	2.5362	5.942		2.5352	8.7431
	2.5381	5.946		2.5373	8.7541
	2.5399	5.948		2.5395	8.7649
	2.5418	5.95		2.5417	8.7752
	2.5436	5.956		2.5438	8.7847
	2.5455	5.958		2.5458	8.7937
	2.5476	5.962		2.5479	8.8026
	2.5497	5.968		2.5499	8.8114
	2.5519	5.97		2.5518	8.8196
	2.554	5.98		2.5536	8.8271
	2.556	5.984		2.5554	8.8342
	2.558	5.982		2.5571	8.841
	2.56	5.984		2.5588	8.8481
	2.5619	5.992		2.5607	8.8562
	2.5639	5.996		2.5627	8.8659
	2.566	6.002		2.5648	8.8771
	2.568	6.006		2.567	8.8887
	2.57	6.01		2.5692	8.8995
	2.572	6.008		2.5713	8.9098
	2.5741	6.014		2.5734	8.9196
	2.5761	6.018		2.5754	8.9291
	2.5781	6.024		2.5775	8.9387
	2.5801	6.028		2.5796	8.9485
	2.5821	6.032		2.5817	8.9588
	2.5841	6.036		2.5839	8.9695
	2.5861	6.038		2.5861	8.9797
	2.5881	6.042		2.5881	8.9887
	2.5901	6.048		2.5901	8.997
	2.592	6.05		2.5919	9.0042
	2.5939	6.056		2.5936	9.0105
	2.5959	6.06		2.5953	9.0171
	2.598	6.066		2.597	9.0243
	2.6	6.068		2.5988	9.0318
	2.6019	6.072		2.6006	9.0397
	2.6039	6.076		2.6024	9.0482
	2.6059	6.078		2.6044	9.0578
	2.6079	6.082		2.6065	9.0685
	2.6099	6.088		2.6087	9.0804
	2.612	6.09		2.611	9.0924
	2.6142	6.092		2.6132	9.1037
	2.6163	6.1		2.6154	9.1144
	2.6186	6.108		2.6175	9.1246
	2.6209	6.112		2.6195	9.134
	2.6232	6.116		2.6215	9.1422
	2.6254	6.122		2.6233	9.1495
	2.6275	6.122		2.625	9.1564
	2.6295	6.128		2.6268	9.1639
	2.6315	6.136		2.6288	9.1727
	2.6335	6.138		2.6309	9.1827
	2.6356	6.142		2.633	9.1927
	2.6377	6.142		2.635	9.2021
	2.6398	6.144		2.637	9.2114
	2.6418	6.15		2.639	9.2207
	2.6436	6.154		2.6409	9.23
	2.6454	6.154		2.6429	9.2394
	2.6471	6.16		2.6449	9.2493
	2.6488	6.164		2.647	9.2597
	2.6506	6.164		2.6491	9.2704
	2.6524	6.166		2.6513	9.2813
	2.6543	6.17		2.6533	9.2916
	2.6563	6.176		2.6553	9.301
	2.6583	6.178		2.6573	9.3105
	2.6603	6.182		2.6594	9.3203
	2.6625	6.186		2.6614	9.33
	2.6645	6.192		2.6634	9.3393
	2.6665	6.196		2.6654	9.3483
	2.6683	6.196		2.6673	9.3567
	2.67	6.2		2.6692	9.3649
	2.6717	6.204		2.6711	9.3736
	2.6735	6.206		2.6731	9.3828
	2.6754	6.206		2.6751	9.3921
	2.6772	6.21		2.6771	9.4012
	2.6792	6.212		2.6791	9.4105
	2.6812	6.22		2.681	9.4197
	2.6832	6.224		2.683	9.429
	2.6853	6.228		2.685	9.439
	2.6875	6.234		2.6871	9.45
	2.6897	6.238		2.6893	9.4613
	2.6919	6.24		2.6915	9.4725
	2.694	6.242		2.6936	9.4839
	2.6961	6.246		2.6959	9.4959
	2.698	6.256		2.6982	9.5083
	2.7	6.26		2.7006	9.521
	2.702	6.26		2.7029	9.5333
	2.7041	6.264		2.7052	9.5451
	2.7063	6.268		2.7075	9.5569
	2.7084	6.272		2.7098	9.5682
	2.7104	6.278		2.7119	9.5787
	2.7122	6.278		2.714	9.5884
	2.7141	6.28		2.7161	9.598
	2.7159	6.286		2.7182	9.6081
	2.7178	6.292		2.7203	9.6178
	2.7198	6.294		2.7223	9.627
	2.7217	6.296		2.7243	9.6354
	2.7237	6.3		2.7261	9.6426
	2.7257	6.302		2.7278	9.649
	2.7277	6.306		2.7295	9.6549
	2.7297	6.31		2.7311	9.6607
	2.7317	6.316		2.7327	9.667
	2.7337	6.322		2.7345	9.6743
	2.7358	6.322		2.7364	9.6827
	2.7379	6.328		2.7383	9.6913
	2.7399	6.332		2.7402	9.7
	2.742	6.336		2.7421	9.7084
	2.744	6.338		2.7441	9.7166
	2.7459	6.34		2.7459	9.7242
	2.7478	6.34		2.7477	9.7314
	2.7496	6.342		2.7495	9.7381
	2.7514	6.348		2.7512	9.7447
	2.7534	6.348		2.753	9.7511
	2.7554	6.354		2.7547	9.7575
	2.7575	6.36		2.7565	9.7643
	2.7595	6.362		2.7582	9.7709
	2.7615	6.368		2.76	9.7774
	2.7635	6.37		2.7617	9.784
	2.7654	6.372		2.7635	9.7909
	2.7674	6.376		2.7653	9.7983
	2.7694	6.382		2.7672	9.8063
	2.7715	6.384		2.7692	9.8154
	2.7736	6.39		2.7713	9.8251
	2.7755	6.394		2.7734	9.8349
	2.7775	6.396		2.7754	9.8443
	2.7794	6.402		2.7775	9.8534
	2.7814	6.404		2.7795	9.8632
	2.7834	6.408		2.7816	9.8729
	2.7854	6.412		2.7837	9.8825
	2.7874	6.416		2.7858	9.8928
	2.7895	6.42		2.788	9.9036
	2.7916	6.422		2.7903	9.915
	2.7936	6.426		2.7925	9.9263
	2.7957	6.434		2.7947	9.9364
	2.7978	6.434		2.7967	9.9456
	2.7999	6.438		2.7987	9.9545
	2.802	6.446		2.8007	9.9635
	2.8041	6.448		2.8028	9.9728
	2.8061	6.454		2.8048	9.9826
	2.8081	6.456		2.8069	9.9923
	2.8101	6.46		2.8089	10.0021
	2.8121	6.464		2.8109	10.012
	2.8141	6.468		2.813	10.0224
	2.8161	6.474		2.8151	10.0329
	2.8181	6.476		2.8172	10.0431
	2.8202	6.482		2.8193	10.0532
	2.8223	6.486		2.8213	10.063
	2.8243	6.49		2.8233	10.0724
	2.8263	6.492		2.8253	10.0812
	2.8283	6.492		2.8271	10.0896
	2.8302	6.496		2.829	10.0981
	2.8321	6.502		2.8309	10.1062
	2.8341	6.506		2.8327	10.114
	2.8361	6.51		2.8346	10.122
	2.8383	6.512		2.8365	10.1305
	2.8405	6.516		2.8384	10.1398
	2.8428	6.524		2.8405	10.15
	2.8451	6.532		2.8426	10.1603
	2.8474	6.538		2.8447	10.1702
	2.8496	6.544		2.8466	10.1794
	2.8518	6.544		2.8486	10.1881
	2.8539	6.548		2.8504	10.1966
	2.8561	6.552		2.8523	10.2055
	2.8581	6.556		2.8543	10.2153
	2.8602	6.56		2.8564	10.2258
	2.8622	6.564		2.8585	10.2362
	2.8642	6.566		2.8606	10.2465
	2.8662	6.572		2.8626	10.2565
	2.8682	6.574		2.8647	10.2667
	2.8702	6.576		2.8667	10.2771
	2.8722	6.576		2.8688	10.2876
	2.874	6.578		2.871	10.2983
	2.8757	6.58		2.8731	10.3088
	2.8773	6.578		2.8751	10.3186
	2.8789	6.582		2.8772	10.3282
	2.8805	6.588		2.8793	10.3386
	2.8821	6.588		2.8815	10.3499
	2.8838	6.588		2.8837	10.3614
	2.8855	6.59		2.8858	10.372
	2.8873	6.59		2.8878	10.3814
	2.8891	6.594		2.8898	10.3906
	2.891	6.602		2.8917	10.4002
	2.893	6.604		2.8937	10.41
	2.895	6.606		2.8957	10.4192
	2.897	6.608		2.8976	10.428
	2.8991	6.612		2.8995	10.4368
	2.9012	6.612		2.9014	10.4457
	2.9033	6.616		2.9033	10.4548
	2.9053	6.622		2.9053	10.4643
	2.9073	6.624		2.9073	10.4741
	2.9093	6.628		2.9093	10.4843
	2.9113	6.632		2.9114	10.4945
	2.9132	6.634		2.9134	10.5042
	2.9152	6.636		2.9153	10.5132
	2.9171	6.64		2.9172	10.5214
	2.9191	6.644		2.919	10.5291
	2.9211	6.65		2.9208	10.5365
	2.9231	6.654		2.9226	10.5439
	2.9253	6.656		2.9243	10.5509
	2.9275	6.66		2.9259	10.557
	2.9299	6.666		2.9275	10.5626
	2.9323	6.672		2.9291	10.5688
	2.9347	6.676		2.9307	10.5752
	2.9369	6.682		2.9323	10.5818
	2.939	6.684		2.934	10.5889
	2.941	6.686		2.9357	10.5965
	2.9429	6.69		2.9374	10.6048
	2.9447	6.692		2.9393	10.6136
	2.9464	6.694		2.9411	10.6229
	2.9482	6.696		2.9431	10.633
	2.9499	6.698		2.9451	10.6438
	2.9517	6.706		2.9472	10.6556
	2.9537	6.71		2.9494	10.6682
	2.9557	6.712		2.9517	10.6816
	2.9578	6.714		2.9541	10.6961
	2.9598	6.716		2.9566	10.7111
	2.9617	6.714		2.9591	10.7257
	2.9635	6.718		2.9614	10.7397
	2.9652	6.72		2.9638	10.7535
	2.967	6.722		2.9661	10.7668
	2.9689	6.73		2.9683	10.7797
	2.9709	6.738		2.9705	10.7928
	2.973	6.738		2.9728	10.8069
	2.9751	6.74		2.9752	10.8219
	2.9771	6.744		2.9777	10.8376
	2.9792	6.748		2.9802	10.8533
	2.9814	6.754		2.9826	10.8682
	2.9836	6.756		2.985	10.8822
	2.9857	6.762		2.9872	10.8954
	2.9877	6.766		2.9894	10.9077
	2.9896	6.768		2.9916	10.9198
	2.9915	6.77		2.9938	10.9321
	2.9936	6.772		2.996	10.9438
	2.9958	6.776		2.9981	10.9546
	2.998	6.78		3.0001	10.9652
	3.0001	6.786		3.0021	10.9752
	3.0021	6.788		3.004	10.9842
	3.0039	6.792		3.0058	10.9922
	3.0056	6.796		3.0076	11
	3.0076	6.798		3.0093	11.0077
	3.0097	6.8		3.0111	11.0159
	3.0119	6.804		3.0129	11.0243
	3.014	6.812		3.0147	11.033
	3.0161	6.816		3.0166	11.0427
	3.0181	6.818		3.0186	11.0533
	3.0201	6.82		3.0207	11.0646
	3.0222	6.826		3.0228	11.0761
	3.0244	6.832		3.0248	11.0869
	3.0265	6.834		3.0268	11.0965
	3.0287	6.836		3.0287	11.1049
	3.0307	6.842		3.0304	11.1124
	3.0327	6.844		3.0322	11.1199
	3.0345	6.848		3.0339	11.1278
	3.0364	6.85		3.0357	11.1361
	3.0382	6.85		3.0376	11.1445
	3.04	6.852		3.0394	11.1533
	3.0418	6.854		3.0413	11.1625
	3.0436	6.854		3.0433	11.1721
	3.0454	6.858		3.0454	11.1826
	3.0473	6.866		3.0475	11.1931
	3.0492	6.872		3.0495	11.2033
	3.0512	6.872		3.0515	11.2128
	3.0532	6.878		3.0534	11.2217
	3.0552	6.88		3.0552	11.23
	3.0571	6.88		3.0571	11.2386
	3.059	6.884		3.059	11.248
	3.061	6.888		3.061	11.2585
	3.0629	6.888		3.0631	11.2698
	3.0649	6.892		3.0652	11.2811
	3.0669	6.896		3.0673	11.2917
	3.0689	6.898		3.0693	11.3017
	3.0708	6.906		3.0712	11.3114
	3.0727	6.908		3.0732	11.3209
	3.0746	6.908		3.0751	11.3302
	3.0765	6.914		3.0771	11.3395
	3.0783	6.916		3.0791	11.3492
	3.0801	6.914		3.0811	11.3595
	3.0818	6.914		3.0832	11.3701
	3.0835	6.918		3.0853	11.3807
	3.0851	6.92		3.0874	11.3908
	3.0869	6.924		3.0895	11.4009
	3.0887	6.926		3.0915	11.4106
	3.0906	6.928		3.0935	11.4201
	3.0926	6.934		3.0954	11.4292
	3.0947	6.94		3.0973	11.4379
	3.0968	6.944		3.0992	11.4467
	3.0989	6.948		3.1011	11.4556
	3.101	6.95		3.103	11.4647
	3.1031	6.956		3.1049	11.4741
	3.1052	6.962		3.1069	11.4834
	3.1074	6.966		3.1088	11.4925
	3.1096	6.972		3.1107	11.5024
	3.1121	6.98		3.1128	11.5129
	3.1146	6.988		3.1149	11.5238
	3.1172	6.998		3.117	11.5352
	3.1197	7.002		3.1192	11.5467
	3.1222	7.008		3.1213	11.5577
	3.1247	7.014		3.1234	11.5679
	3.1272	7.022		3.1254	11.5776
	3.1299	7.03		3.1274	11.5875
	3.1327	7.04		3.1295	11.5976
	3.1355	7.05		3.1315	11.6074
	3.1384	7.056		3.1335	11.6168
	3.1411	7.064		3.1354	11.6257
	3.1436	7.068		3.1372	11.6344
	3.1456	7.068		3.1391	11.6428
	3.1473	7.07		3.1409	11.6514
	3.1486	7.072		3.1428	11.661
	3.1499	7.074		3.1448	11.6714
	3.1512	7.072		3.1469	11.6825
	3.1526	7.074		3.149	11.6941
	3.1543	7.076		3.1512	11.7058
	3.1562	7.078		3.1533	11.717
	3.1583	7.078		3.1554	11.7277
	3.1602	7.082		3.1575	11.7381
	3.1621	7.086		3.1595	11.7483
	3.1639	7.088		3.1615	11.7587
	3.1656	7.09		3.1636	11.7693
	3.1673	7.092		3.1657	11.7798
	3.169	7.096		3.1677	11.7897
	3.1707	7.096		3.1697	11.7991
	3.1724	7.096		3.1716	11.8079
	3.1741	7.1		3.1735	11.8163
	3.176	7.106		3.1754	11.8249
	3.1779	7.108		3.1773	11.8339
	3.1799	7.112		3.1792	11.8435
	3.1819	7.114		3.1811	11.8532
	3.1839	7.118		3.1831	11.8631
	3.186	7.124		3.1851	11.8731
	3.188	7.128		3.1871	11.8833
	3.1899	7.132		3.1891	11.8938
	3.1919	7.134		3.1911	11.904
	3.1938	7.136		3.1931	11.9139
	3.1957	7.14		3.1951	11.9243
	3.1977	7.144		3.1972	11.9352
	3.1999	7.148		3.1993	11.9462
	3.202	7.152		3.2013	11.9566
	3.2041	7.156		3.2033	11.9666
	3.2062	7.16		3.2053	11.976
	3.2082	7.162		3.2072	11.9852
	3.2101	7.164		3.2091	11.9941
	3.2121	7.166		3.2111	12.0032
	3.2141	7.17		3.2131	12.0129
	3.216	7.174		3.2151	12.0231
	3.218	7.178		3.2172	12.0334
	3.2199	7.182		3.2192	12.0436
	3.2218	7.184		3.2212	12.0534
	3.2237	7.19		3.2231	12.0627
	3.2256	7.192		3.2251	12.0728
	3.2276	7.194		3.2271	12.0835
	3.2297	7.2		3.2292	12.0944
	3.2319	7.2		3.2312	12.1047
	3.2341	7.204		3.2332	12.1151
	3.2362	7.21		3.2353	12.1254
	3.2383	7.214		3.2373	12.1355
	3.2405	7.218		3.2392	12.1451
	3.2426	7.218		3.2412	12.1547
	3.2447	7.22		3.2432	12.1644
	3.2468	7.226		3.2451	12.1741
	3.2488	7.232		3.2472	12.1844
	3.2506	7.236		3.2494	12.1962
	3.2525	7.238		3.2518	12.2102
	3.2544	7.236		3.2544	12.2265
	3.2562	7.238		3.2571	12.2431
	3.2581	7.242		3.2595	12.2564
	3.2601	7.248		3.2615	12.2651
	3.2621	7.252		3.2632	12.2711
	3.2641	7.256		3.2648	12.2772
	3.2661	7.26		3.2665	12.2847
	3.268	7.262		3.2684	12.294
	3.27	7.264		3.2705	12.3045
	3.2719	7.268		3.2725	12.3152
	3.2739	7.27		3.2745	12.3252
	3.276	7.274		3.2764	12.3346
	3.278	7.278		3.2783	12.3436
	3.2801	7.282		3.2802	12.3525
	3.2822	7.286		3.2822	12.3619
	3.2842	7.29		3.2842	12.3718
	3.2862	7.294		3.2861	12.3816
	3.2881	7.296		3.2881	12.391
	3.29	7.298		3.29	12.3998
	3.2919	7.302		3.2919	12.4084
	3.2939	7.302		3.2938	12.4169
	3.2959	7.304		3.2957	12.4256
	3.2979	7.308		3.2976	12.4344
	3.2999	7.312		3.2996	12.4435
	3.302	7.318		3.3015	12.4528
	3.304	7.32		3.3034	12.4617
	3.306	7.324		3.3052	12.4698
	3.308	7.328		3.307	12.4774
	3.3099	7.332		3.3088	12.4852
	3.3119	7.334		3.3106	12.4936
	3.314	7.338		3.3124	12.502
	3.3161	7.34		3.3143	12.511
	3.3182	7.338		3.3162	12.5206
	3.3204	7.344		3.3182	12.5311
	3.3224	7.35		3.3203	12.5421
	3.3243	7.35		3.3224	12.5532
	3.3261	7.352		3.3244	12.5637
	3.3279	7.352		3.3265	12.5738
	3.3297	7.358		3.3284	12.5832
	3.3316	7.362		3.3303	12.5922
	3.3335	7.366		3.3323	12.6015
	3.3355	7.368		3.3343	12.6116
	3.3374	7.37		3.3364	12.6223
	3.3394	7.374		3.3386	12.6336
	3.3414	7.376		3.3407	12.6447
	3.3435	7.38		3.3428	12.6548
	3.3457	7.382		3.3447	12.664
	3.3479	7.388		3.3466	12.6733
	3.35	7.394		3.3486	12.6829
	3.3521	7.398		3.3505	12.6926
	3.354	7.4		3.3525	12.7025
	3.356	7.402		3.3545	12.7132
	3.358	7.406		3.3566	12.7248
	3.3599	7.408		3.3588	12.7373
	3.3619	7.414		3.3611	12.7501
	3.364	7.42		3.3633	12.7617
	3.3661	7.422		3.3653	12.7721
	3.3683	7.422		3.3673	12.7815
	3.3705	7.422		3.3692	12.7901
	3.3725	7.424		3.371	12.7983
	3.3745	7.428		3.3729	12.8065
	3.3763	7.434		3.3748	12.8154
	3.3781	7.438		3.3768	12.825
	3.3799	7.442		3.3788	12.835
	3.3818	7.446		3.3808	12.8453
	3.3839	7.45		3.3828	12.8554
	3.3862	7.452		3.3848	12.8651
	3.3884	7.454		3.3868	12.8755
	3.3905	7.456		3.3888	12.8861
	3.3924	7.456		3.3909	12.8971
	3.3941	7.458		3.3929	12.9083
	3.396	7.46		3.395	12.9195
	3.3979	7.466		3.3971	12.9306
	3.3999	7.472		3.3991	12.9416
	3.402	7.474		3.4012	12.9529
	3.404	7.476		3.4033	12.9642
	3.406	7.478		3.4054	12.9749
	3.408	7.482		3.4074	12.985
	3.4101	7.486		3.4093	12.9949
	3.4122	7.486		3.4112	13.0038
	3.4142	7.488		3.4131	13.0119
	3.4161	7.494		3.4149	13.0199
	3.418	7.5		3.4167	13.0284
	3.4199	7.502		3.4186	13.0372
	3.4218	7.502		3.4205	13.047
	3.4237	7.504		3.4226	13.0583
	3.4257	7.506		3.4248	13.0697
	3.4277	7.512		3.4269	13.081
	3.4298	7.514		3.4289	13.0918
	3.4319	7.52		3.4309	13.1019
	3.4341	7.522		3.4329	13.1119
	3.4363	7.528		3.4349	13.123
	3.4386	7.534		3.4371	13.1353
	3.4409	7.538		3.4392	13.148
	3.443	7.542		3.4414	13.16
	3.4449	7.544		3.4434	13.1706
	3.4468	7.548		3.4453	13.18
	3.4487	7.55		3.4472	13.1884
	3.4508	7.554		3.449	13.1965
	3.4531	7.558		3.4508	13.2049
	3.4552	7.562		3.4526	13.2136
	3.4572	7.566		3.4545	13.2231
	3.4588	7.564		3.4565	13.2332
	3.4604	7.566		3.4585	13.2435
	3.462	7.566		3.4606	13.2537
	3.4636	7.568		3.4626	13.2641
	3.4654	7.57		3.4646	13.274
	3.4673	7.572		3.4665	13.2837
	3.4693	7.576		3.4684	13.293
	3.4714	7.578		3.4703	13.3022
	3.4735	7.582		3.4722	13.3116
	3.4757	7.586		3.4741	13.3208
	3.4778	7.59		3.4759	13.3299
	3.4799	7.598		3.4778	13.3391
	3.482	7.604		3.4796	13.3483
	3.4841	7.608		3.4815	13.3576
	3.4861	7.61		3.4834	13.3679
	3.4882	7.612		3.4854	13.3788
	3.4903	7.616		3.4874	13.39
	3.4923	7.618		3.4895	13.4015
	3.4944	7.622		3.4917	13.4139
	3.4964	7.626		3.4939	13.4272
	3.4984	7.628		3.4962	13.4407
	3.5002	7.632		3.4983	13.453
	3.5021	7.632		3.5004	13.4635
	3.5039	7.632		3.5024	13.4736
	3.5058	7.634		3.5044	13.4833
	3.5078	7.64		3.5063	13.493
	3.5098	7.648		3.5082	13.5028
	3.5118	7.65		3.5102	13.5135
	3.5139	7.648		3.5123	13.5264
	3.516	7.652		3.5146	13.5406
	3.5182	7.658		3.517	13.5568
	3.5204	7.662		3.5197	13.5755
	3.5226	7.666		3.5225	13.595
	3.5247	7.67		3.5253	13.6136
	3.5266	7.672		3.528	13.6305
	3.5284	7.676		3.5305	13.6461
	3.5302	7.678		3.533	13.6606
	3.5321	7.682		3.5354	13.6739
	3.534	7.682		3.5377	13.6866
	3.5361	7.684		3.54	13.6993
	3.5382	7.688		3.5424	13.7122
	3.5402	7.688		3.5447	13.7243
	3.5421	7.692		3.5467	13.734
	3.5439	7.696		3.5485	13.7405
	3.5456	7.698		3.55	13.7449
	3.5475	7.698		3.5514	13.7492
	3.5495	7.7		3.553	13.7555
	3.5515	7.706		3.5548	13.7647
	3.5537	7.71		3.557	13.7769
	3.5558	7.712		3.5593	13.7908
	3.5579	7.716		3.5616	13.8045
	3.56	7.718		3.5637	13.8157
	3.562	7.724		3.5656	13.8233
	3.564	7.73		3.5671	13.828
	3.566	7.732		3.5685	13.8316
	3.568	7.734		3.5699	13.8354
	3.5701	7.734		3.5714	13.8402
	3.5724	7.74		3.573	13.8465
	3.5746	7.746		3.5748	13.8535
	3.5769	7.75		3.5765	13.8605
	3.5791	7.752		3.5781	13.8667
	3.5812	7.752		3.5797	13.8724
	3.583	7.756		3.5813	13.8777
	3.5847	7.758		3.5828	13.8829
	3.5864	7.762		3.5844	13.8888
	3.5881	7.764		3.5861	13.8951
	3.59	7.766		3.5878	13.9018
	3.592	7.768		3.5895	13.9088
	3.594	7.772		3.5913	13.916
	3.5959	7.776		3.5931	13.9232
	3.5977	7.778		3.5949	13.9304
	3.5995	7.78		3.5966	13.9372
	3.6012	7.782		3.5984	13.9441
	3.6031	7.788		3.6002	13.9518
	3.6051	7.79		3.6021	13.9606
	3.6072	7.792		3.6041	13.9705
	3.6093	7.794		3.6062	13.9819
	3.6115	7.796		3.6085	13.9943
	3.6137	7.802		3.6107	14.007
	3.6159	7.806		3.6129	14.0191
	3.6182	7.812		3.615	14.0303
	3.6203	7.814		3.6171	14.0407
	3.6224	7.816		3.6192	14.0517
	3.6244	7.816		3.6214	14.0638
	3.6263	7.82		3.6237	14.0768
	3.6281	7.822		3.626	14.0903
	3.63	7.824		3.6284	14.1045
	3.632	7.83		3.6309	14.1187
	3.634	7.832		3.6334	14.1325
	3.6361	7.836		3.6356	14.144
	3.6383	7.842		3.6376	14.1531
	3.6405	7.846		3.6395	14.1617
	3.6427	7.85		3.6414	14.1709
	3.6447	7.854		3.6434	14.1807
	3.6467	7.856		3.6453	14.19
	3.6486	7.856		3.6471	14.1984
	3.6506	7.862		3.649	14.207
	3.6526	7.87		3.6508	14.216
	3.6547	7.874		3.6528	14.2257
	3.6569	7.876		3.6548	14.2365
	3.6591	7.88		3.6569	14.2479
	3.6613	7.884		3.659	14.2591
	3.6635	7.89		3.6611	14.2696
	3.6656	7.892		3.663	14.2789
	3.6677	7.894		3.6649	14.2871
	3.6698	7.896		3.6667	14.2945
	3.6718	7.902		3.6684	14.3018
	3.6738	7.908		3.6702	14.3097
	3.6759	7.91		3.6721	14.3185
	3.6781	7.914		3.6741	14.3284
	3.6804	7.916		3.6761	14.3383
	3.6825	7.92		3.678	14.3474
	3.6845	7.922		3.6798	14.3565
	3.6863	7.924		3.6817	14.3656
	3.688	7.926		3.6836	14.3747
	3.6897	7.928		3.6854	14.3841
	3.6915	7.928		3.6874	14.3947
	3.6933	7.928		3.6896	14.4071
	3.695	7.928		3.6918	14.4201
	3.6967	7.932		3.694	14.4327
	3.6984	7.932		3.6962	14.4458
	3.7001	7.934		3.6985	14.4592
	3.7019	7.936		3.7008	14.473
	3.7039	7.934		3.7032	14.4868
	3.7058	7.94		3.7055	14.5002
	3.7079	7.946		3.7078	14.5131
	3.7099	7.95		3.71	14.5253
	3.712	7.954		3.7122	14.5373
	3.7139	7.952		3.7144	14.5491
	3.7158	7.954		3.7165	14.5603
	3.7177	7.958		3.7185	14.5701
	3.7196	7.958		3.7203	14.5788
	3.7217	7.964		3.7221	14.5873
	3.7237	7.966		3.724	14.5965
	3.7257	7.968		3.7259	14.6062
	3.7277	7.97		3.7279	14.6172
	3.7297	7.972		3.73	14.6289
	3.7317	7.972		3.7321	14.6401
	3.7335	7.974		3.7341	14.6506
	3.7353	7.976		3.736	14.6602
	3.7371	7.978		3.7378	14.6684
	3.739	7.982		3.7395	14.6758
	3.7409	7.984		3.7413	14.6839
	3.7429	7.982		3.7431	14.693
	3.7449	7.986		3.7451	14.7027
	3.747	7.99		3.747	14.7123
	3.749	7.992		3.7489	14.7217
	3.7511	7.994		3.7507	14.7298
	3.753	7.996		3.7524	14.7367
	3.755	7.998		3.754	14.7428
	3.757	8		3.7556	14.7482
	3.759	8.004		3.7571	14.7539
	3.7611	8.006		3.7588	14.7611
	3.7631	8.008		3.7605	14.769
	3.7651	8.012		3.7622	14.7771
	3.7671	8.016		3.7639	14.7852
	3.769	8.018		3.7657	14.7936
	3.771	8.022		3.7674	14.802
	3.7731	8.024		3.7692	14.8104
	3.7752	8.028		3.771	14.8193
	3.7773	8.03		3.7728	14.8286
	3.7794	8.034		3.7747	14.8382
	3.7816	8.036		3.7765	14.8479
	3.7838	8.04		3.7784	14.8575
	3.786	8.04		3.7803	14.8675
	3.788	8.042		3.7822	14.8779
	3.79	8.044		3.7842	14.8892
	3.7919	8.05		3.7863	14.9017
	3.7939	8.052		3.7885	14.9145
	3.7959	8.056		3.7907	14.9282
	3.7979	8.062		3.793	14.944
	3.7999	8.064		3.7955	14.9625
	3.8017	8.062		3.7982	14.9828
	3.8035	8.062		3.801	15.0032
	3.8053	8.068		3.8037	15.0237
	3.8072	8.072		3.8064	15.0439
	3.8092	8.072		3.8092	15.0649
	3.8112	8.076		3.8123	15.0897
	3.8133	8.078		3.8159	15.1212
	3.8154	8.084		3.8198	15.1536
	3.8175	8.088		3.8231	15.1784
	3.8196	8.09		3.8256	15.192
	3.8217	8.094		3.8272	15.1964
	3.8238	8.096		3.8284	15.1962
	3.8259	8.102		3.8294	15.1951
	3.8281	8.104		3.8305	15.1957
	3.8303	8.108		3.8319	15.1998
	3.8322	8.11		3.8336	15.2088
	3.834	8.112		3.8357	15.2224
	3.8358	8.112		3.8382	15.2395
	3.8375	8.11		3.8407	15.2564
	3.8394	8.116		3.843	15.2699
	3.8413	8.12		3.845	15.2796
	3.8435	8.122		3.8467	15.2863
	3.8457	8.124		3.8482	15.2913
	3.8478	8.126		3.8496	15.2955
	3.8499	8.132		3.8511	15.3005
	3.852	8.136		3.8526	15.3066
	3.8542	8.138		3.8542	15.314
	3.8563	8.144		3.856	15.3227
	3.8583	8.146		3.8579	15.3324
	3.8604	8.15		3.8598	15.343
	3.8626	8.154		3.8618	15.3542
	3.8648	8.154		3.8638	15.3648
	3.867	8.156		3.8658	15.3752
	3.869	8.164		3.8677	15.3858
	3.871	8.166		3.8698	15.3967
	3.8729	8.164		3.8718	15.4074
	3.8748	8.164		3.8737	15.4169
	3.8767	8.168		3.8756	15.4261
	3.8786	8.174		3.8775	15.4352
	3.8805	8.174		3.8794	15.4447
	3.8824	8.176		3.8814	15.4544
	3.8843	8.178		3.8833	15.4641
	3.8862	8.182		3.8853	15.4741
	3.8881	8.182		3.8872	15.4842
	3.89	8.182		3.8891	15.4934
	3.8919	8.19		3.891	15.5031
	3.8938	8.198		3.893	15.5137
	3.8957	8.198		3.895	15.525
	3.8976	8.198		3.8971	15.5365
	3.8995	8.202		3.8992	15.5482
	3.9014	8.202		3.9012	15.5598
	3.9033	8.202		3.9033	15.5711
	3.9051	8.204		3.9054	15.5824
	3.9069	8.208		3.9075	15.594
	3.9088	8.208		3.9095	15.6049
	3.9107	8.21		3.9115	15.6155
	3.9127	8.212		3.9136	15.6262
	3.9147	8.214		3.9156	15.6363
	3.9166	8.216		3.9176	15.6463
	3.9185	8.216		3.9196	15.6566
	3.9204	8.222		3.9216	15.6664
	3.9223	8.224		3.9235	15.6761
	3.9243	8.228		3.9254	15.6855
	3.9263	8.23		3.9273	15.6949
	3.9285	8.234		3.9293	15.7048
	3.9308	8.24		3.9313	15.7156
	3.933	8.242		3.9333	15.7269
	3.935	8.246		3.9354	15.738
	3.937	8.25		3.9374	15.7484
	3.9389	8.256		3.9393	15.758
	3.9407	8.258		3.9412	15.7674
	3.9426	8.262		3.943	15.7768
	3.9446	8.262		3.945	15.7869
	3.9466	8.264		3.947	15.7983
	3.9488	8.27		3.9491	15.8101
	3.9511	8.274		3.9512	15.8215
	3.9535	8.278		3.9533	15.8321
	3.956	8.286		3.9552	15.842
	3.9584	8.29		3.9571	15.8511
	3.9608	8.296		3.959	15.8597
	3.9632	8.3		3.9609	15.8686
	3.9657	8.308		3.9628	15.878
	3.9681	8.31		3.9647	15.8874
	3.9703	8.318		3.9667	15.8971
	3.9724	8.318		3.9686	15.9075
	3.9745	8.322		3.9707	15.9185
	3.9765	8.324		3.9727	15.9299
	3.9785	8.328		3.9748	15.9417
	3.9804	8.334		3.9769	15.9537
	3.9823	8.338		3.9791	15.9659
	3.9843	8.338		3.9812	15.9785
[truncated: 3,013 more rows]

## Sheet: Fig 3g
		voltage (mv), ch1	voltage (mv), ch2	voltage (mv), ch3	voltage (mv), ch4
		0.03183	0.03351	0.01279	0.000249628
		0.03131	0.03305	0.01356	0.00128
		0.03076	0.03258	0.01437	0.00236
		0.03017	0.03198	0.01519	0.00347
		0.02957	0.03132	0.01601	0.00461
		0.02894	0.03064	0.01685	0.00578
		0.0283	0.02996	0.0177	0.00696
		0.02765	0.0293	0.01855	0.00815
		0.027	0.02868	0.01941	0.00935
		0.02636	0.02812	0.02027	0.01055
		0.02571	0.02765	0.02113	0.01175
		0.02507	0.02733	0.022	0.01295
		0.02444	0.02706	0.02284	0.01411
		0.02383	0.02692	0.02367	0.01524
		0.02324	0.0269	0.02448	0.01634
		0.02267	0.02704	0.02527	0.0174
		0.02212	0.02733	0.02604	0.01841
		0.0216	0.02779	0.02679	0.01938
		0.02111	0.02842	0.02751	0.0203
		0.02066	0.02923	0.02821	0.02116
		0.02022	0.03027	0.02889	0.02198
		0.01983	0.03144	0.02952	0.02271
		0.01948	0.03277	0.03012	0.02338
		0.01915	0.03428	0.03068	0.02397
		0.01887	0.03593	0.0312	0.0245
		0.01861	0.03774	0.03169	0.02496
		0.01839	0.03968	0.03214	0.02536
		0.0182	0.04176	0.03257	0.02569
		0.01804	0.04394	0.03296	0.02596
		0.0179	0.04624	0.03335	0.0262
		0.0178	0.0486	0.03368	0.02635
		0.01772	0.05102	0.03398	0.02644
		0.01767	0.05347	0.03425	0.02648
		0.01763	0.05595	0.0345	0.02648
		0.01762	0.05843	0.03472	0.02644
		0.01761	0.06089	0.03494	0.02637
		0.01762	0.06332	0.03514	0.02628
		0.01764	0.0657	0.03534	0.02618
		0.01765	0.068	0.03556	0.02609
		0.01768	0.07019	0.03575	0.02596
		0.01771	0.07227	0.03595	0.02584
		0.01774	0.07423	0.03615	0.02572
		0.01776	0.07606	0.03635	0.02562
		0.01778	0.07775	0.03658	0.02554
		0.01778	0.07927	0.03682	0.0255
		0.01777	0.08063	0.03708	0.02549
		0.01775	0.08181	0.03738	0.02552
		0.01772	0.08278	0.03773	0.02564
		0.01767	0.08356	0.03809	0.02578
		0.01761	0.08415	0.03849	0.02597
		0.01753	0.08455	0.03891	0.02623
		0.01743	0.08477	0.03938	0.02654
		0.01732	0.08481	0.03988	0.02692
		0.01719	0.08468	0.04043	0.02737
		0.01704	0.08438	0.04102	0.02789
		0.01688	0.0839	0.04165	0.02848
		0.01671	0.08322	0.04236	0.02917
		0.01654	0.08239	0.04308	0.0299
		0.01635	0.08142	0.04385	0.0307
		0.01616	0.08032	0.04465	0.03156
		0.01597	0.07911	0.04548	0.03247
		0.01577	0.07781	0.04635	0.03345
		0.01558	0.07641	0.04725	0.03447
		0.01539	0.07493	0.04819	0.03554
		0.01522	0.07335	0.04916	0.03666
		0.01507	0.07164	0.05017	0.03783
		0.01493	0.06989	0.05118	0.03902
		0.01482	0.06809	0.05221	0.04022
		0.01473	0.06625	0.05325	0.04144
		0.01467	0.06437	0.05429	0.04267
		0.01463	0.06247	0.05534	0.04391
		0.01463	0.06055	0.0564	0.04514
		0.01467	0.05859	0.05745	0.04636
		0.01476	0.05659	0.0585	0.04756
		0.0149	0.05449	0.05956	0.04876
		0.01508	0.05239	0.06058	0.04991
		0.01531	0.05027	0.06159	0.05103
		0.01558	0.04812	0.06257	0.0521
		0.0159	0.04593	0.06354	0.05312
		0.01628	0.0437	0.06448	0.0541
		0.0167	0.04143	0.06539	0.05503
		0.01717	0.0391	0.06628	0.0559
		0.01769	0.03669	0.06714	0.05672
		0.01829	0.03415	0.06798	0.05748
		0.01892	0.03159	0.06877	0.05816
		0.0196	0.02896	0.06952	0.05877
		0.02032	0.02625	0.07023	0.05932
		0.02108	0.02346	0.07091	0.0598
		0.02187	0.02057	0.07156	0.06022
		0.02271	0.0176	0.07218	0.06058
		0.02357	0.01453	0.07276	0.06088
		0.02446	0.01137	0.07331	0.06112
		0.0254	0.00806	0.07384	0.0613
		0.02635	0.00473	0.07431	0.06141
		0.02731	0.00133	0.07475	0.06147
		0.02828	-0.00213	0.07516	0.06147
		0.02925	-0.00566	0.07554	0.06143
		0.03023	-0.00924	0.07589	0.06135
		0.03121	-0.01287	0.07621	0.06123
		0.03218	-0.01653	0.07652	0.06107
		0.03315	-0.02019	0.07679	0.06089
		0.03413	-0.02386	0.07705	0.06067
		0.03507	-0.02744	0.07726	0.06042
		0.03599	-0.03096	0.07744	0.06014
		0.03688	-0.0344	0.07761	0.05984
		0.03775	-0.03776	0.07774	0.05952
		0.03859	-0.04102	0.07786	0.0592
		0.0394	-0.04415	0.07796	0.05886
		0.04019	-0.04712	0.07804	0.05852
		0.04094	-0.0499	0.07809	0.05817
		0.04169	-0.05246	0.07813	0.05782
		0.04237	-0.05475	0.07813	0.05746
		0.04302	-0.05678	0.07811	0.0571
		0.04364	-0.05854	0.07806	0.05674
		0.04422	-0.06003	0.078	0.05638
		0.04478	-0.06124	0.07791	0.05602
		0.0453	-0.06214	0.07781	0.05567
		0.0458	-0.06273	0.07768	0.05532
		0.04627	-0.06297	0.07753	0.05498
		0.04674	-0.06284	0.07737	0.05465
		0.04716	-0.06234	0.07718	0.05433
		0.04756	-0.06149	0.07697	0.05401
		0.04794	-0.0603	0.07675	0.0537
		0.0483	-0.05877	0.0765	0.05339
		0.04865	-0.05694	0.07625	0.0531
		0.04899	-0.05479	0.07598	0.05281
		0.04933	-0.05234	0.0757	0.05254
		0.04965	-0.04959	0.07542	0.05228
		0.04999	-0.04654	0.07513	0.05204
		0.05031	-0.04322	0.07484	0.05181
		0.05062	-0.03967	0.07455	0.0516
		0.05093	-0.03592	0.07426	0.0514
		0.05124	-0.032	0.07397	0.05122
		0.05156	-0.02793	0.07369	0.05106
		0.05188	-0.02375	0.07343	0.05092
		0.0522	-0.01948	0.07318	0.0508
		0.05254	-0.01513	0.07295	0.0507
		0.05288	-0.01072	0.07275	0.05064
		0.05321	-0.00633	0.07256	0.0506
		0.05354	-0.00197	0.07241	0.05059
		0.05388	0.00233	0.07229	0.05061
		0.05421	0.00654	0.07219	0.05066
		0.05455	0.01063	0.07213	0.05074
		0.05489	0.01459	0.07211	0.05085
		0.05522	0.01839	0.07212	0.05099
		0.05555	0.02202	0.07217	0.05117
		0.05587	0.02548	0.07226	0.05137
		0.05617	0.02868	0.07239	0.05162
		0.05646	0.03164	0.07256	0.05189
		0.05673	0.03435	0.07276	0.05219
		0.05699	0.03682	0.073	0.05252
		0.05723	0.03903	0.07327	0.05288
		0.05744	0.04098	0.07357	0.05326
		0.05764	0.04269	0.0739	0.05366
		0.05781	0.04414	0.07426	0.05407
		0.05794	0.04541	0.07464	0.05451
		0.05804	0.04636	0.07503	0.05495
		0.05811	0.04707	0.07544	0.05541
		0.05814	0.04756	0.07586	0.05587
		0.05814	0.04786	0.07628	0.05633
		0.05811	0.04799	0.07671	0.05678
		0.05804	0.04796	0.07712	0.05723
		0.05793	0.04779	0.07753	0.05766
		0.05779	0.04752	0.07792	0.05808
		0.05759	0.04721	0.07829	0.05848
		0.05736	0.04674	0.07864	0.05885
		0.05709	0.04623	0.07896	0.0592
		0.05679	0.04568	0.07925	0.05951
		0.05645	0.04515	0.0795	0.05979
		0.05607	0.04464	0.07971	0.06003
		0.05567	0.04418	0.07988	0.06023
		0.05523	0.04379	0.08001	0.06039
		0.05476	0.04349	0.0801	0.06051
		0.05425	0.04333	0.08014	0.06059
		0.05371	0.04324	0.08013	0.06063
		0.05316	0.04327	0.08008	0.06061
		0.05258	0.04344	0.07999	0.06056
		0.05198	0.04377	0.07985	0.06046
		0.05137	0.04427	0.07968	0.06033
		0.05074	0.04493	0.07947	0.06017
		0.0501	0.04576	0.07923	0.05997
		0.04945	0.04676	0.07896	0.05974
		0.04879	0.04791	0.07868	0.05948
		0.04813	0.0492	0.07837	0.05921
		0.04747	0.05062	0.07805	0.05891
		0.04682	0.05218	0.07772	0.05861
		0.04617	0.05386	0.0774	0.0583
		0.04553	0.05566	0.07708	0.05799
		0.0449	0.05754	0.07678	0.05768
		0.04428	0.05948	0.07649	0.05739
		0.04368	0.06146	0.07623	0.0571
		0.0431	0.06341	0.07601	0.05684
		0.04255	0.06538	0.07583	0.05659
		0.04202	0.06731	0.07568	0.05638
		0.04152	0.06919	0.07559	0.0562
		0.04104	0.07099	0.07554	0.05605
		0.04059	0.07271	0.07555	0.05594
		0.04018	0.0743	0.07562	0.05588
		0.0398	0.07573	0.07575	0.05585
		0.03945	0.07697	0.07594	0.05586
		0.03914	0.07791	0.07619	0.0559
		0.03887	0.07867	0.07651	0.05599
		0.03864	0.07919	0.07689	0.05611
		0.03845	0.07944	0.07732	0.05627
		0.0383	0.07943	0.07781	0.05647
		0.03819	0.07913	0.07836	0.0567
		0.03811	0.07854	0.07895	0.05695
		0.03807	0.07762	0.07958	0.05722
		0.03807	0.07636	0.08025	0.05749
		0.03811	0.07466	0.08094	0.05773
		0.0382	0.07268	0.08165	0.05799
		0.03832	0.07036	0.08238	0.05824
		0.03848	0.06772	0.08311	0.05848
		0.03868	0.06477	0.08384	0.05868
		0.0389	0.06152	0.08455	0.05886
		0.03915	0.05797	0.08525	0.05899
		0.03944	0.05411	0.08592	0.05907
		0.03975	0.04996	0.08655	0.05908
		0.04011	0.04541	0.0871	0.05896
		0.04048	0.04069	0.08761	0.0588
		0.04088	0.03575	0.08805	0.05855
		0.04131	0.03061	0.08843	0.05822
		0.04175	0.02531	0.08872	0.05779
		0.04221	0.01985	0.08894	0.05726
		0.04268	0.01426	0.08907	0.05662
		0.04317	0.00856	0.0891	0.05587
		0.04367	0.00275	0.08903	0.055
		0.04419	-0.00325	0.08883	0.05394
		0.04471	-0.00919	0.08854	0.0528
		0.04524	-0.01512	0.08814	0.05155
		0.04578	-0.02104	0.08765	0.05018
		0.04632	-0.02691	0.08705	0.04871
		0.04686	-0.03272	0.08636	0.04712
		0.0474	-0.03845	0.08558	0.04543
		0.04794	-0.0441	0.0847	0.04363
		0.04848	-0.04966	0.08372	0.04171
		0.04903	-0.05522	0.08262	0.03963
		0.04956	-0.06051	0.08145	0.03751
		0.05009	-0.06563	0.08022	0.03531
		0.0506	-0.07058	0.07892	0.03304
		0.05112	-0.07535	0.07757	0.03072
		0.05162	-0.07995	0.07618	0.02835
		0.05212	-0.08438	0.07474	0.02592
		0.0526	-0.08864	0.07326	0.02345
		0.05308	-0.09274	0.07174	0.02093
		0.05355	-0.09681	0.07015	0.0183
		0.054	-0.10054	0.06858	0.01572
		0.05444	-0.1041	0.06699	0.01313
		0.05487	-0.10749	0.06541	0.01055
		0.05528	-0.11073	0.06384	0.00797
		0.05568	-0.11385	0.06227	0.00541
		0.05607	-0.11685	0.06072	0.00286
		0.05644	-0.11975	0.05918	0.000316454
		0.05679	-0.12257	0.05764	-0.00222
		0.05713	-0.12544	0.05605	-0.00485
		0.05745	-0.12809	0.05453	-0.00736
		0.05775	-0.13065	0.05304	-0.00985
		0.05802	-0.13317	0.05156	-0.0123
		0.05828	-0.13566	0.0501	-0.01473
		0.05852	-0.13815	0.04867	-0.01714
		0.05874	-0.14064	0.04724	-0.01954
		0.05894	-0.14316	0.04581	-0.02193
		0.05912	-0.14571	0.04437	-0.02433
		0.05926	-0.14841	0.04285	-0.02685
		0.05938	-0.151	0.04138	-0.02927
		0.05946	-0.15362	0.03991	-0.03169
		0.05953	-0.15627	0.03842	-0.03411
		0.05957	-0.15897	0.0369	-0.03655
		0.05958	-0.16174	0.03536	-0.03902
		0.05957	-0.16457	0.03378	-0.04152
		0.05952	-0.16745	0.03215	-0.04407
		0.05945	-0.1704	0.03046	-0.04668
		0.05933	-0.17349	0.02862	-0.04948
		0.05918	-0.17648	0.0268	-0.05222
		0.059	-0.17949	0.02492	-0.055
		0.0588	-0.1825	0.02299	-0.05783
		0.05857	-0.18551	0.02099	-0.06073
		0.05831	-0.18853	0.01892	-0.06369
		0.05803	-0.19153	0.01678	-0.06672
		0.05771	-0.19451	0.01457	-0.06983
		0.05736	-0.19747	0.01226	-0.07304
		0.05696	-0.20045	0.00978	-0.07648
		0.05654	-0.20326	0.00732	-0.07984
		0.05609	-0.20596	0.00481	-0.08326
		0.05563	-0.20855	0.00224	-0.08673
		0.05514	-0.21103	-0.000375078	-0.09025
		0.05463	-0.21339	-0.00304	-0.09383
		0.0541	-0.21563	-0.00576	-0.09746
		0.05354	-0.21774	-0.00853	-0.10115
		0.05294	-0.21972	-0.01136	-0.1049
		0.05227	-0.22167	-0.01432	-0.10887
		0.0516	-0.22334	-0.01722	-0.11272
		0.05091	-0.22484	-0.02012	-0.11657
		0.05019	-0.22618	-0.02302	-0.12044
		0.04945	-0.22736	-0.02592	-0.1243
		0.04868	-0.22839	-0.02881	-0.12818
		0.04789	-0.22928	-0.0317	-0.13206
		0.04705	-0.23006	-0.0346	-0.13597
		0.04616	-0.23074	-0.0375	-0.1399
		0.04515	-0.23148	-0.04052	-0.14404
		0.04415	-0.23199	-0.0434	-0.148
		0.0431	-0.23243	-0.04625	-0.15195
		0.042	-0.23281	-0.04907	-0.15588
		0.04085	-0.23314	-0.05185	-0.15979
		0.03965	-0.23346	-0.05462	-0.16371
		0.03838	-0.2338	-0.05736	-0.16764
		0.03704	-0.2342	-0.06011	-0.17159
		0.03561	-0.23471	-0.06286	-0.1756
		0.034	-0.23554	-0.06577	-0.17987
		0.03236	-0.23633	-0.06854	-0.18397
		0.03065	-0.23727	-0.07131	-0.1881
		0.02884	-0.23838	-0.07408	-0.19226
		0.02694	-0.23968	-0.07686	-0.19647
		0.02494	-0.2412	-0.07966	-0.20074
		0.02285	-0.24298	-0.0825	-0.20509
		0.02063	-0.24505	-0.0854	-0.20956
		0.01828	-0.24749	-0.08839	-0.21416
		0.01572	-0.25051	-0.09162	-0.21913
		0.01311	-0.2537	-0.09477	-0.22401
		0.0104	-0.25725	-0.098	-0.229
		0.00758	-0.26116	-0.1013	-0.23411
		0.00465	-0.26545	-0.10469	-0.23936
		0.00161	-0.27012	-0.10819	-0.24476
		-0.00155	-0.27519	-0.1118	-0.25032
		-0.00481	-0.28069	-0.11555	-0.25607
		-0.0082	-0.28666	-0.11946	-0.26204
		-0.01179	-0.29334	-0.1237	-0.26847
		-0.01539	-0.30023	-0.1279	-0.27484
		-0.01906	-0.30751	-0.13223	-0.28137
		-0.0228	-0.31517	-0.13668	-0.28806
		-0.02661	-0.32319	-0.14126	-0.29492
		-0.03048	-0.33156	-0.14597	-0.30194
		-0.03441	-0.34029	-0.15082	-0.30914
		-0.03838	-0.34937	-0.15583	-0.31653
		-0.0424	-0.35882	-0.16099	-0.32412
		-0.04654	-0.36886	-0.16648	-0.33214
		-0.05059	-0.37893	-0.17192	-0.34005
		-0.05462	-0.38923	-0.17745	-0.34807
		-0.05864	-0.39973	-0.18307	-0.35618
		-0.06263	-0.4104	-0.18878	-0.36439
		-0.06659	-0.42123	-0.19458	-0.3727
		-0.07051	-0.43219	-0.20046	-0.38109
		-0.07438	-0.44328	-0.20642	-0.38957
		-0.0782	-0.45448	-0.21248	-0.39814
		-0.08202	-0.46601	-0.21878	-0.40703
		-0.08567	-0.4773	-0.22494	-0.41568
		-0.0892	-0.48855	-0.23112	-0.42432
		-0.09263	-0.49974	-0.2373	-0.43294
		-0.09595	-0.51087	-0.24349	-0.44155
		-0.09917	-0.52191	-0.24969	-0.45014
		-0.10228	-0.53285	-0.25589	-0.4587
		-0.10528	-0.54367	-0.26209	-0.46724
		-0.10816	-0.55436	-0.26829	-0.47574
		-0.11099	-0.56511	-0.27463	-0.48441
		-0.11359	-0.57539	-0.28076	-0.49275
		-0.11605	-0.58542	-0.28683	-0.50098
		-0.11838	-0.5952	-0.29285	-0.5091
		-0.12059	-0.60475	-0.29882	-0.51714
		-0.12269	-0.61406	-0.30474	-0.52509
		-0.12468	-0.62312	-0.31061	-0.53295
		-0.12655	-0.63192	-0.31644	-0.5407
		-0.12832	-0.64044	-0.3222	-0.54834
		-0.13001	-0.64885	-0.32801	-0.556
		-0.13153	-0.6567	-0.33358	-0.56331
		-0.13292	-0.66419	-0.33904	-0.57045
		-0.13422	-0.67138	-0.34442	-0.57745
		-0.13544	-0.67827	-0.34973	-0.58432
		-0.13658	-0.68488	-0.35496	-0.59106
		-0.13764	-0.6912	-0.36011	-0.59766
		-0.13863	-0.69722	-0.36515	-0.6041
		-0.13954	-0.70291	-0.37008	-0.61033
		-0.14037	-0.70837	-0.37491	-0.61637
		-0.14108	-0.7133	-0.37949	-0.62206
		-0.1417	-0.71788	-0.3839	-0.62749
		-0.14225	-0.72213	-0.38816	-0.63269
		-0.14274	-0.7261	-0.39228	-0.63766
		-0.14316	-0.72979	-0.39625	-0.6424
		-0.14353	-0.73319	-0.40004	-0.64688
		-0.14381	-0.73628	-0.40362	-0.65103
		-0.144	-0.73901	-0.40695	-0.65479
		-0.14406	-0.74136	-0.40994	-0.65801
		-0.14402	-0.74327	-0.41262	-0.6608
		-0.14388	-0.74482	-0.41499	-0.66313
		-0.14363	-0.74603	-0.41705	-0.66502
		-0.14328	-0.74693	-0.41882	-0.66647
		-0.14283	-0.74754	-0.42027	-0.66745
		-0.14227	-0.74782	-0.42137	-0.66792
		-0.14158	-0.74773	-0.42208	-0.6678
		-0.14073	-0.74722	-0.42232	-0.66699
		-0.13968	-0.74611	-0.42193	-0.66522
		-0.13849	-0.74463	-0.42111	-0.66287
		-0.13715	-0.74272	-0.41979	-0.6598
		-0.13565	-0.74043	-0.41799	-0.65602
		-0.13399	-0.73775	-0.41571	-0.65154
		-0.13218	-0.73469	-0.41293	-0.64635
		-0.13021	-0.73122	-0.40964	-0.6404
		-0.12805	-0.72728	-0.40578	-0.63363
		-0.12571	-0.72279	-0.4013	-0.62594
		-0.12311	-0.71746	-0.39597	-0.61697
		-0.12039	-0.7118	-0.39018	-0.60737
		-0.1175	-0.70563	-0.3838	-0.59693
		-0.11445	-0.69897	-0.37687	-0.58567
		-0.11126	-0.69184	-0.36939	-0.57363
		-0.10792	-0.68423	-0.36138	-0.56082
		-0.10444	-0.67611	-0.35284	-0.54722
		-0.10083	-0.66741	-0.34374	-0.5328
		-0.09707	-0.65807	-0.33405	-0.51751
		-0.09311	-0.64766	-0.32352	-0.50094
		-0.08913	-0.63699	-0.3127	-0.484
		-0.08507	-0.62576	-0.30144	-0.4664
		-0.08095	-0.614	-0.28976	-0.4482
		-0.07678	-0.60172	-0.2777	-0.42944
		-0.07257	-0.58891	-0.2653	-0.41016
		-0.06834	-0.57556	-0.25257	-0.39038
		-0.0641	-0.56161	-0.23951	-0.37012
		-0.05984	-0.547	-0.22612	-0.34936
		-0.05551	-0.53124	-0.21213	-0.32766
		-0.0513	-0.51538	-0.19824	-0.30614
		-0.04717	-0.49902	-0.18423	-0.28442
		-0.04311	-0.48219	-0.17012	-0.26257
		-0.03913	-0.46491	-0.15596	-0.24062
		-0.03524	-0.44718	-0.14177	-0.21861
		-0.03145	-0.42901	-0.12758	-0.19659
		-0.02775	-0.41035	-0.1134	-0.17455
		-0.02416	-0.39118	-0.09923	-0.15253
		-0.02058	-0.37095	-0.08479	-0.13004
		-0.01725	-0.3509	-0.07084	-0.10832
		-0.01407	-0.33057	-0.05711	-0.0869
		-0.01102	-0.30998	-0.04359	-0.06579
		-0.00812	-0.28914	-0.0303	-0.045
		-0.00534	-0.26809	-0.01724	-0.02455
		-0.00268	-0.24681	-0.00443	-0.00444
		-0.000141914	-0.22531	0.00815	0.01531
		0.0023	-0.20356	0.02048	0.03471
		0.00475	-0.18101	0.03289	0.05428
		0.00698	-0.15903	0.04459	0.07275
		0.00909	-0.13708	0.05593	0.09068
		0.01112	-0.11517	0.06693	0.10811
		0.01308	-0.09332	0.07762	0.12507
		0.01499	-0.07153	0.08803	0.14159
		0.01687	-0.04981	0.09815	0.15769
		0.01873	-0.02816	0.10801	0.1734
		0.02059	-0.00658	0.11763	0.18873
		0.02257	0.0155	0.12734	0.2042
		0.02444	0.03667	0.13638	0.21861
		0.02633	0.05752	0.14511	0.23254
		0.02825	0.07805	0.15359	0.24608
		0.03021	0.09829	0.16186	0.25929
		0.03225	0.11824	0.16997	0.2722
		0.03436	0.13791	0.17792	0.28487
		0.03657	0.15731	0.18574	0.29731
		0.03887	0.17644	0.19344	0.30954
		0.04139	0.19589	0.20132	0.32201
		0.04389	0.21425	0.2087	0.33368
		0.04648	0.23215	0.21591	0.34506
		0.04917	0.24965	0.22302	0.35624
		0.05197	0.26678	0.23005	0.36727
		0.05487	0.28358	0.23704	0.37819
		0.05789	0.30007	0.24399	0.38901
		0.061	0.31627	0.2509	0.39974
		0.06421	0.3322	0.25777	0.41038
		0.06759	0.34843	0.26481	0.42124
		0.07094	0.36365	0.27148	0.43149
		0.07434	0.37848	0.27803	0.44152
		0.07779	0.39299	0.2845	0.4514
		0.08127	0.40725	0.2909	0.46114
		0.08478	0.42129	0.29725	0.47077
		0.08831	0.43516	0.30352	0.48027
		0.09183	0.44886	0.30971	0.48961
		0.09534	0.46243	0.31579	0.49876
		0.09885	0.47633	0.32186	0.50789
		0.10223	0.48945	0.32755	0.51642
		0.10553	0.50234	0.33303	0.5246
		0.10874	0.51505	0.33831	0.53248
		0.11185	0.52766	0.34341	0.54006
		0.11485	0.54019	0.3483	0.54733
		0.11773	0.55266	0.35298	0.55429
		0.12046	0.56507	0.35743	0.56088
		0.12303	0.5774	0.36159	0.56705
		0.12545	0.59001	0.36551	0.57287
		0.12763	0.602	0.36897	0.57801
		0.12961	0.6138	0.37208	0.58261
		0.13139	0.62546	0.37486	0.58672
		0.13297	0.637	0.37731	0.59036
		0.13436	0.64844	0.37944	0.59352
		0.13554	0.65976	0.38123	0.5962
		0.13651	0.67092	0.38267	0.59836
		0.13726	0.68188	0.38372	0.59996
		0.13777	0.69281	0.38438	0.60101
		0.13803	0.70311	0.38458	0.60138
		0.13807	0.71305	0.38439	0.60119
		0.13789	0.72265	0.38384	0.60047
		0.13753	0.73193	0.38295	0.59926
		0.13698	0.74088	0.38172	0.59758
		0.13625	0.74946	0.38018	0.59545
		0.13534	0.75761	0.3783	0.59284
		0.13424	0.76526	0.37608	0.58974
		0.13293	0.77243	0.37347	0.5861
		0.13146	0.77881	0.37056	0.58202
		0.12983	0.78455	0.36735	0.57751
		0.12807	0.78968	0.36389	0.57265
		0.1262	0.79421	0.3602	0.56747
		0.12422	0.79813	0.3563	0.562
		0.12214	0.80141	0.35221	0.55626
		0.11996	0.80399	0.34793	0.55025
		0.11769	0.8058	0.34345	0.54397
		0.11527	0.80677	0.33869	0.53731
		0.11281	0.80687	0.33384	0.53052
		0.11029	0.80616	0.32887	0.52357
		0.10771	0.80469	0.32381	0.51648
		0.10511	0.8025	0.31867	0.5093
		0.10247	0.79959	0.31347	0.50205
		0.09981	0.79596	0.30823	0.49473
		0.09712	0.79159	0.30293	0.48734
		0.09439	0.78642	0.29756	0.47988
		0.09156	0.78031	0.29201	0.47216
		0.08877	0.77352	0.28656	0.4646
		0.08597	0.76603	0.28111	0.45704
		0.08317	0.75789	0.27566	0.4495
		0.08036	0.74917	0.27024	0.442
		0.07755	0.7399	0.26483	0.43453
		0.07474	0.73011	0.25944	0.42709
		0.07192	0.71978	0.25405	0.41967
		0.06907	0.70891	0.24866	0.41225
		0.06612	0.6973	0.24308	0.4046
		0.06324	0.68543	0.2377	0.39722
		0.06037	0.67318	0.23235	0.38989
		0.05749	0.66063	0.22702	0.38262
		0.0546	0.64783	0.22172	0.37538
		0.0517	0.63482	0.21643	0.36817
		0.04878	0.62161	0.21114	0.36098
		0.04585	0.60823	0.20585	0.35378
		0.04289	0.59467	0.20053	0.34657
		0.03981	0.5807	0.19501	0.33908
		0.03682	0.56694	0.18968	0.33188
		0.03382	0.55319	0.18438	0.3247
		0.03082	0.53948	0.17908	0.31755
		0.0278	0.52585	0.17377	0.3104
		0.02477	0.51231	0.16846	0.30324
		0.02173	0.49887	0.16312	0.29606
		0.01867	0.48555	0.15776	0.28885
		0.0156	0.47235	0.15236	0.2816
		0.01243	0.45896	0.14675	0.27406
		0.00937	0.44612	0.14133	0.26681
		0.00632	0.43355	0.13594	0.25958
		0.00329	0.42122	0.13056	0.25237
		0.000274989	0.40913	0.12517	0.24517
		-0.00273	0.3973	0.11979	0.23797
		-0.00572	0.3857	0.1144	0.23076
		-0.00868	0.37433	0.109	0.22354
		-0.01162	0.36318	0.10359	0.21632
		-0.0146	0.35194	0.09801	0.20886
		-0.01745	0.34137	0.09267	0.20171
		-0.02022	0.33111	0.08738	0.19465
		-0.02294	0.32115	0.08214	0.18765
		-0.02559	0.31144	0.07694	0.1807
		-0.02819	0.30197	0.07178	0.17381
		-0.03073	0.29272	0.06667	0.16697
		-0.0332	0.28369	0.0616	0.16019
		-0.03559	0.27484	0.05657	0.15346
		-0.03795	0.26586	0.05144	0.14658
		-0.04014	0.25752	0.04658	0.14007
		-0.04223	0.24944	0.04182	0.13368
		-0.04421	0.24158	0.03716	0.12742
		-0.0461	0.23391	0.03258	0.12127
		-0.04789	0.22639	0.02809	0.11522
		-0.04959	0.21902	0.02368	0.10927
		-0.05119	0.21178	0.01934	0.10342
		-0.05268	0.20465	0.01509	0.09768
		-0.0541	0.19733	0.01079	0.09185
		-0.05535	0.19052	0.00677	0.08639
		-0.05647	0.18388	0.00287	0.08109
		-0.05748	0.17738	-0.000911954	0.07593
		-0.05839	0.17097	-0.0046	0.0709
		-0.0592	0.16464	-0.00819	0.06598
		-0.05991	0.15837	-0.0117	0.06116
		-0.06053	0.15214	-0.01512	0.05646
		-0.06104	0.14594	-0.01846	0.05186
		-0.06149	0.13951	-0.02182	0.0472
		-0.06179	0.13346	-0.02493	0.04288
		-0.06198	0.1275	-0.02793	0.03871
		-0.06209	0.12159	-0.03083	0.03465
		-0.06212	0.1157	-0.03365	0.03071
		-0.06208	0.10982	-0.03639	0.02686
		-0.06197	0.10393	-0.03905	0.0231
		-0.0618	0.09803	-0.04165	0.01943
		-0.06157	0.0921	-0.04418	0.01584
		-0.06129	0.08594	-0.04672	0.01221
		-0.06092	0.08005	-0.04907	0.00885
		-0.0605	0.07419	-0.05131	0.00561
		-0.06004	0.06833	-0.05348	0.00248
		-0.05954	0.06247	-0.05558	-0.00057221
		-0.05901	0.05658	-0.05762	-0.00355
		-0.05847	0.05067	-0.0596	-0.00645
		-0.0579	0.04474	-0.06152	-0.00929
		-0.05731	0.03879	-0.06339	-0.01206
		-0.05673	0.03268	-0.06526	-0.01486
		-0.05612	0.0268	-0.06697	-0.01743
		-0.0555	0.02098	-0.06859	-0.01991
		-0.05488	0.01519	-0.07014	-0.02229
		-0.05428	0.00943	-0.07163	-0.02461
		-0.05368	0.00371	-0.07307	-0.02686
		-0.05311	-0.00197	-0.07445	-0.02905
		-0.05255	-0.00759	-0.07578	-0.03118
		-0.05201	-0.01311	-0.07705	-0.03325
		-0.0515	-0.01862	-0.07833	-0.03535
		-0.05101	-0.02385	-0.07946	-0.03726
		-0.05055	-0.0289	-0.08051	-0.03908
		-0.05012	-0.03378	-0.08151	-0.04083
		-0.04973	-0.0385	-0.08245	-0.04253
		-0.04936	-0.04304	-0.08334	-0.04417
		-0.04904	-0.04738	-0.08419	-0.04576
		-0.04875	-0.05149	-0.08499	-0.04731
		-0.04849	-0.05535	-0.08575	-0.04881
		-0.04827	-0.05896	-0.0865	-0.05034
		-0.04809	-0.06217	-0.08715	-0.05172
		-0.04794	-0.06504	-0.08775	-0.05305
		-0.04783	-0.06758	-0.08831	-0.05433
		-0.04776	-0.0698	-0.08884	-0.05558
		-0.04771	-0.07169	-0.08934	-0.0568
		-0.0477	-0.07324	-0.08982	-0.05799
		-0.04771	-0.07442	-0.09028	-0.05916
		-0.04775	-0.07522	-0.09072	-0.06032
		-0.0478	-0.07563	-0.09118	-0.0615
		-0.04789	-0.07558	-0.09159	-0.0626
		-0.048	-0.07511	-0.09198	-0.06366
		-0.04812	-0.07426	-0.09236	-0.06471
		-0.04826	-0.07305	-0.09275	-0.06575
		-0.04841	-0.07148	-0.09313	-0.06679
		-0.04857	-0.06956	-0.09353	-0.06782
		-0.04873	-0.06731	-0.09394	-0.06885
		-0.04889	-0.0647	-0.09436	-0.06988
		-0.04904	-0.06176	-0.09481	-0.07094
		-0.0492	-0.05848	-0.09525	-0.07195
		-0.04935	-0.05492	-0.0957	-0.07294
		-0.0495	-0.0511	-0.09617	-0.07392
		-0.04963	-0.04707	-0.09666	-0.0749
		-0.04975	-0.04286	-0.09717	-0.07589
		-0.04986	-0.03848	-0.0977	-0.07686
		-0.04994	-0.03397	-0.09824	-0.07783
		-0.05001	-0.02934	-0.0988	-0.07879
		-0.05005	-0.02461	-0.09938	-0.07975
		-0.05007	-0.01984	-0.09996	-0.08066
		-0.05007	-0.01506	-0.10054	-0.08154
		-0.05004	-0.0103	-0.10113	-0.0824
		-0.04999	-0.00559	-0.10172	-0.08323
		-0.04992	-0.000974564	-0.1023	-0.08403
		-0.04982	0.00353	-0.10289	-0.0848
		-0.04969	0.0079	-0.10346	-0.08554
		-0.04954	0.01212	-0.10402	-0.08622
		-0.04936	0.01618	-0.10454	-0.08687
		-0.04916	0.01999	-0.10503	-0.08744
		-0.04893	0.02356	-0.10548	-0.08794
		-0.04869	0.02688	-0.1059	-0.08839
		-0.04843	0.02995	-0.10627	-0.08878
		-0.04815	0.03275	-0.1066	-0.0891
		-0.04785	0.03527	-0.10687	-0.08936
		-0.04754	0.03752	-0.10709	-0.08955
		-0.04722	0.03949	-0.10723	-0.08967
		-0.04688	0.04122	-0.1073	-0.0897
		-0.04654	0.04261	-0.10729	-0.08965
		-0.0462	0.0437	-0.1072	-0.08951
		-0.04585	0.04454	-0.10703	-0.0893
		-0.0455	0.04513	-0.10679	-0.08901
		-0.04516	0.04549	-0.10647	-0.08865
		-0.04481	0.04564	-0.10606	-0.08822
		-0.04448	0.0456	-0.10557	-0.08772
		-0.04415	0.04539	-0.105	-0.08715
		-0.04383	0.04509	-0.10432	-0.0865
		-0.04352	0.04458	-0.10356	-0.08579
		-0.04323	0.04395	-0.10273	-0.08501
		-0.04295	0.04324	-0.10182	-0.08419
		-0.04269	0.04249	-0.10084	-0.08332
		-0.04245	0.04171	-0.09979	-0.08241
		-0.04223	0.04095	-0.09869	-0.08146
		-0.04202	0.04021	-0.09752	-0.08049
		-0.04184	0.03953	-0.0963	-0.07948
		-0.04167	0.03896	-0.09502	-0.07845
		-0.04154	0.03842	-0.09371	-0.07742
		-0.04142	0.03798	-0.09237	-0.07638
		-0.04132	0.03767	-0.091	-0.07534
		-0.04124	0.03751	-0.08963	-0.07431
		-0.04118	0.03751	-0.08825	-0.0733
		-0.04114	0.03767	-0.08686	-0.07232
		-0.04112	0.03801	-0.08549	-0.07136
		-0.04112	0.03853	-0.08412	-0.07042
		-0.04114	0.03923	-0.08276	-0.06952
		-0.04117	0.04009	-0.08144	-0.06867
		-0.04122	0.0411	-0.08017	-0.06786
		-0.04129	0.04228	-0.07893	-0.06711
		-0.04136	0.04361	-0.07775	-0.06642
		-0.04145	0.04508	-0.07662	-0.06578
		-0.04154	0.04668	-0.07555	-0.06519
		-0.04165	0.04839	-0.07453	-0.06466
		-0.04176	0.05018	-0.07358	-0.06418
		-0.04189	0.05201	-0.07267	-0.06374
		-0.04203	0.05389	-0.07185	-0.06338
		-0.04217	0.05578	-0.07111	-0.06307
		-0.04231	0.05767	-0.07044	-0.06281
		-0.04246	0.05952	-0.06983	-0.0626
		-0.04262	0.06133	-0.06929	-0.06244
		-0.04278	0.06305	-0.06882	-0.06231
		-0.04294	0.06467	-0.0684	-0.06221
		-0.04311	0.06615	-0.06803	-0.06214
		-0.04329	0.06743	-0.06769	-0.06206
		-0.04348	0.06855	-0.06743	-0.06202
		-0.04367	0.06946	-0.06721	-0.06199
		-0.04387	0.07017	-0.06703	-0.06196
		-0.04407	0.07064	-0.06688	-0.06193
		-0.04428	0.07087	-0.06676	-0.06189
		-0.0445	0.07085	-0.06664	-0.06183
		-0.04473	0.07056	-0.06654	-0.06174
		-0.04497	0.07	-0.06643	-0.06161
		-0.04522	0.06912	-0.06627	-0.06141
		-0.04549	0.06798	-0.06615	-0.06119
		-0.04576	0.06657	-0.066	-0.06092
		-0.04605	0.0649	-0.06583	-0.06061
		-0.04635	0.06298	-0.06563	-0.06023
		-0.04666	0.06082	-0.06539	-0.05979
		-0.04699	0.05844	-0.06511	-0.05928
		-0.04733	0.05585	-0.06477	-0.0587
		-0.04769	0.05306	-0.06438	-0.05805
		-0.04805	0.05007	-0.0639	-0.05729
		-0.04843	0.04695	-0.0634	-0.05649
		-0.04882	0.04372	-0.06283	-0.05563
		-0.04921	0.04039	-0.06221	-0.05469
		-0.04962	0.037	-0.06153	-0.0537
		-0.05003	0.03358	-0.06078	-0.05264
		-0.05044	0.03015	-0.05998	-0.05152
		-0.05086	0.02673	-0.05911	-0.05034
		-0.05128	0.02336	-0.05818	-0.04912
		-0.05169	0.02002	-0.05717	-0.04782
		-0.05209	0.0168	-0.05614	-0.04652
		-0.05248	0.01372	-0.05507	-0.04518
		-0.05287	0.01078	-0.05396	-0.04383
		-0.05323	0.00801	-0.05281	-0.04246
		-0.05358	0.00543	-0.05164	-0.04109
		-0.05391	0.00304	-0.05044	-0.03971
		-0.05422	0.000852737	-0.04923	-0.03834
		-0.0545	-0.00111	-0.048	-0.03699
		-0.05473	-0.0029	-0.04674	-0.03564
		-0.05493	-0.00441	-0.04551	-0.03434
		-0.0551	-0.00566	-0.04429	-0.03308
		-0.05522	-0.00669	-0.04309	-0.03187
		-0.0553	-0.00748	-0.04191	-0.03071
		-0.05534	-0.00806	-0.04076	-0.02961
		-0.05534	-0.00843	-0.03964	-0.02856
		-0.05528	-0.00861	-0.03855	-0.02757
		-0.05517	-0.00862	-0.0375	-0.02666
		-0.055	-0.00855	-0.03647	-0.02579
		-0.05478	-0.00826	-0.03552	-0.02502
		-0.05451	-0.00784	-0.03462	-0.02433
		-0.05418	-0.00734	-0.03378	-0.02371
		-0.05381	-0.00677	-0.03299	-0.02316
		-0.05339	-0.00615	-0.03225	-0.02269
		-0.05293	-0.00553	-0.03157	-0.02228
		-0.05241	-0.00493	-0.03094	-0.02194
		-0.05185	-0.00438	-0.03036	-0.02166
		-0.05122	-0.00399	-0.02981	-0.02141
		-0.05057	-0.00361	-0.02933	-0.02125
		-0.04987	-0.00335	-0.02891	-0.02115
		-0.04915	-0.00323	-0.02853	-0.02109
		-0.0484	-0.00327	-0.02818	-0.02106
		-0.04762	-0.00351	-0.02788	-0.02107
		-0.04683	-0.00394	-0.0276	-0.0211
		-0.04601	-0.0046	-0.02734	-0.02115
		-0.04517	-0.0055	-0.02711	-0.02121
		-0.04429	-0.0067	-0.02687	-0.02126
		-0.04342	-0.00809	-0.02667	-0.02133
		-0.04255	-0.00972	-0.02648	-0.0214
		-0.04168	-0.0116	-0.0263	-0.02146
		-0.04082	-0.01372	-0.02611	-0.02151
		-0.03996	-0.01608	-0.02592	-0.02153
		-0.03911	-0.01867	-0.02571	-0.02152
		-0.03826	-0.02148	-0.0255	-0.02149
		-0.03742	-0.02449	-0.02526	-0.02142
		-0.03656	-0.0277	-0.02498	-0.02131
		-0.03573	-0.03104	-0.02471	-0.02118
		-0.03492	-0.03451	-0.02442	-0.02101
		-0.03413	-0.03809	-0.02411	-0.02081
		-0.03335	-0.04174	-0.02377	-0.02057
		-0.03258	-0.04546	-0.0234	-0.0203
		-0.03183	-0.0492	-0.02301	-0.01999
		-0.03108	-0.05293	-0.02259	-0.01965
		-0.03033	-0.05662	-0.02214	-0.01928
		-0.02953	-0.06022	-0.02166	-0.01888
		-0.02878	-0.06371	-0.02118	-0.01847
		-0.02802	-0.06705	-0.02068	-0.01804
		-0.02726	-0.07023	-0.02017	-0.0176
		-0.02649	-0.07321	-0.01964	-0.01716
		-0.0257	-0.07599	-0.01911	-0.01671
		-0.0249	-0.07853	-0.01856	-0.01626
		-0.02407	-0.0808	-0.01802	-0.01582
		-0.02321	-0.08277	-0.01747	-0.01538
		-0.02227	-0.08441	-0.01691	-0.01497
		-0.02134	-0.0857	-0.01638	-0.01458
		-0.02037	-0.08666	-0.01585	-0.01422
		-0.01936	-0.08726	-0.01535	-0.01388
		-0.01832	-0.08753	-0.01485	-0.01358
		-0.01722	-0.08746	-0.01438	-0.01332
		-0.01608	-0.08704	-0.01393	-0.0131
		-0.01489	-0.08627	-0.0135	-0.01291
		-0.01364	-0.08515	-0.0131	-0.01277
		-0.0123	-0.08367	-0.01271	-0.01268
		-0.01094	-0.08186	-0.01237	-0.01263
		-0.00954	-0.07973	-0.01205	-0.01262
		-0.0081	-0.07732	-0.01177	-0.01266
		-0.00662	-0.07466	-0.01152	-0.01275
		-0.00509	-0.07177	-0.0113	-0.01287
		-0.00352	-0.06866	-0.01111	-0.01303
		-0.00191	-0.06537	-0.01094	-0.01323
		-0.000268708	-0.0619	-0.0108	-0.01345
		0.00143	-0.05828	-0.01068	-0.0137
		0.00312	-0.05455	-0.01059	-0.01399
		0.00481	-0.05074	-0.01052	-0.01429
		0.0065	-0.04689	-0.01048	-0.0146
		0.00819	-0.04303	-0.01045	-0.01493
		0.00988	-0.0392	-0.01044	-0.01526
		0.01156	-0.0354	-0.01044	-0.01559
		0.01322	-0.03168	-0.01044	-0.01592
		0.01485	-0.02805	-0.01045	-0.01624
		0.01648	-0.0245	-0.01045	-0.01653
		0.01803	-0.02111	-0.01047	-0.01682
		0.01952	-0.0179	-0.01048	-0.01708
		0.02095	-0.01486	-0.01048	-0.01731
		0.02233	-0.01203	-0.01048	-0.01752
		0.02364	-0.0094	-0.01047	-0.01769
		0.02488	-0.00698	-0.01045	-0.01783
		0.02606	-0.00479	-0.01041	-0.01793
		0.02715	-0.00281	-0.01035	-0.01799
		0.02819	-0.00101	-0.01025	-0.018
		0.02911	0.000499886	-0.01015	-0.01797
		0.02993	0.00178	-0.01003	-0.01789
		0.03067	0.00283	-0.00988	-0.01778
		0.03132	0.00368	-0.00972	-0.01763
		0.0319	0.00434	-0.00953	-0.01744
		0.03239	0.00481	-0.00932	-0.01721
		0.03281	0.00512	-0.00908	-0.01694
		0.03315	0.00528	-0.00882	-0.01663
		0.03344	0.0054	-0.00851	-0.01627
		0.03362	0.00532	-0.00819	-0.0159
		0.03373	0.00514	-0.00785	-0.01549
		0.03378	0.00489	-0.00749	-0.01506
		0.03379	0.00459	-0.00711	-0.01461
		0.03374	0.00427	-0.00671	-0.01415
		0.03366	0.00396	-0.00629	-0.01366
		0.03355	0.00368	-0.00585	-0.01317
		0.0334	0.00346	-0.00539	-0.01266
		0.03324	0.0034	-0.00488	-0.01212
		0.03305	0.00334	-0.00438	-0.01159
		0.03284	0.00338	-0.00386	-0.01106
		0.03262	0.00356	-0.00333	-0.01052
		0.03241	0.00387	-0.00278	-0.00999
		0.03221	0.00435	-0.00222	-0.00946
		0.03202	0.00501	-0.00165	-0.00894
		0.03185	0.00586	-0.00106	-0.00842
		0.03169	0.00691	-0.000451076	-0.00789
		0.03155	0.00824	0.000199488	-0.00734
		0.03143	0.00971	0.000841825	-0.00681
		0.03132	0.01138	0.0015	-0.00629
		0.03124	0.01326	0.00216	-0.00577
		0.03119	0.01534	0.00284	-0.00524
		0.03116	0.01763	0.00353	-0.00472
		0.03116	0.0201	0.00423	-0.00419
		0.03118	0.02277	0.00496	-0.00366
		0.03121	0.02561	0.0057	-0.00311
		0.03124	0.02865	0.00649	-0.00251
		0.03129	0.03179	0.00728	-0.00193
		0.03134	0.03505	0.00807	-0.00133
		0.03139	0.03841	0.00889	-0.000716397
		0.03144	0.04186	0.00972	-8.31164e-05
		0.03148	0.04536	0.01056	0.000572023
		0.03151	0.04892	0.01143	0.00125
		0.03152	0.05248	0.01231	0.00196
		0.0315	0.05604	0.01322	0.00271
		0.03144	0.05956	0.01419	0.00352
		0.03134	0.063	0.01515	0.00433
		0.03121	0.06634	0.01612	0.00518
		0.03104	0.06957	0.01711	0.00605
		0.03082	0.07267	0.01812	0.00696
		0.03055	0.07562	0.01914	0.0079
		0.03023	0.0784	0.02018	0.00887
		0.02985	0.08098	0.02124	0.00988
		0.02941	0.08332	0.02233	0.01093
		0.02891	0.08541	0.02347	0.01204
		0.02835	0.08722	0.02459	0.01315
		0.02774	0.08875	0.02572	0.01428
		0.02708	0.08999	0.02685	0.01543
		0.02637	0.09095	0.028	0.0166
		0.02561	0.09162	0.02916	0.01779
		0.0248	0.09199	0.03033	0.019
		0.02395	0.09205	0.03151	0.02022
		0.02307	0.09179	0.03269	0.02146
		0.02215	0.09121	0.03393	0.02273
		0.02122	0.09029	0.03512	0.02398
		0.02027	0.08907	0.03631	0.02521
		0.01931	0.08756	0.0375	0.02645
		0.01835	0.08579	0.03869	0.02767
		0.01739	0.08377	0.03987	0.02888
		0.01645	0.08151	0.04105	0.03008
		0.01552	0.07902	0.04222	0.03126
		0.01462	0.07632	0.04339	0.03243
		0.01375	0.07341	0.04458	0.0336
		0.01292	0.07032	0.04573	0.03472
		0.01215	0.0671	0.04686	0.0358
		0.01143	0.06376	0.04797	0.03686
		0.01076	0.06034	0.04906	0.03788
		0.01015	0.05686	0.05014	0.03887
		0.0096	0.05336	0.0512	0.03983
		0.00912	0.04984	0.05225	0.04077
		0.00872	0.04633	0.05328	0.04167
		0.00838	0.04282	0.05433	0.04257
		0.00813	0.03941	0.05531	0.0434
		0.00795	0.03608	0.05627	0.0442
		0.00784	0.03286	0.0572	0.04496
		0.0078	0.02978	0.05811	0.0457
		0.00783	0.02685	0.059	0.0464
		0.00791	0.02408	0.05987	0.04709
		0.00807	0.02149	0.06072	0.04775
		0.00828	0.01908	0.06154	0.04839
		0.00854	0.01681	0.06238	0.04904
		0.00887	0.01481	0.06315	0.04964
		0.00923	0.01302	0.0639	0.05021
		0.00963	0.01145	0.06462	0.05077
		0.01006	0.0101	0.06532	0.05132
		0.01052	0.00895	0.06601	0.05186
		0.01099	0.008	0.06667	0.05239
		0.01147	0.00723	0.06731	0.05292
		0.01197	0.00664	0.06794	0.05344
		0.01248	0.00613	0.06858	0.05399
		0.01299	0.00585	0.06917	0.0545
		0.01349	0.00572	0.06974	0.05501
		0.01398	0.0057	0.07029	0.05551
		0.01446	0.00578	0.07082	0.05602
		0.01491	0.00593	0.07135	0.05653
		0.01535	0.00612	0.07186	0.05705
		0.01577	0.00633	0.07237	0.05757
		0.01617	0.00652	0.07287	0.05809
		0.01658	0.00658	0.07338	0.05863
		0.01696	0.00669	0.07386	0.05914
		0.01732	0.00672	0.07432	0.05965
		0.01766	0.00666	0.07477	0.06016
		0.01799	0.00647	0.07523	0.06066
		0.01831	0.00614	0.07567	0.06116
		0.01862	0.00565	0.07612	0.06166
		0.01893	0.00496	0.07656	0.06214
		0.01925	0.00406	0.077	0.06262
		0.01962	0.00285	0.07745	0.06309
		0.01998	0.00148	0.07787	0.06353
		0.02036	-0.000108175	0.07829	0.06394
		0.02077	-0.00194	0.0787	0.06434
		0.02121	-0.00402	0.07911	0.06471
		0.02168	-0.00634	0.07951	0.06506
		0.0222	-0.00892	0.07991	0.06539
		0.02276	-0.01174	0.0803	0.06568
		0.02339	-0.01482	0.08069	0.06595
		0.02411	-0.01818	0.08108	0.06619
		0.02487	-0.0217	0.08144	0.06638
		0.02568	-0.02542	0.08179	0.06654
		0.02657	-0.02931	0.08213	0.06666
		0.02751	-0.03336	0.08246	0.06674
		0.02853	-0.03756	0.08277	0.06679
		0.02961	-0.04187	0.08307	0.0668
		0.03076	-0.04628	0.08335	0.06678
		0.03199	-0.05075	0.08362	0.06672
		0.03332	-0.05529	0.08388	0.06662
		0.03467	-0.0598	0.0841	0.06649
		0.03608	-0.06427	0.0843	0.06632
		0.03755	-0.06869	0.08448	0.06612
		0.03905	-0.07303	0.08464	0.06589
		0.0406	-0.07728	0.08478	0.06563
		0.04218	-0.08139	0.0849	0.06536
		0.0438	-0.08534	0.08499	0.06506
		0.04544	-0.0891	0.08507	0.06474
		0.04713	-0.09263	0.08513	0.06441
		0.04879	-0.09588	0.08516	0.06406
		0.05045	-0.09887	0.08516	0.06371
		0.05209	-0.10158	0.08515	0.06334
		0.05372	-0.104	0.08511	0.06298
		0.05532	-0.10612	0.08506	0.06262
		0.05689	-0.10794	0.085	0.06226
		0.05843	-0.10942	0.08492	0.06191
		0.05993	-0.11055	0.08483	0.06158
		0.06142	-0.11129	0.08473	0.06126
		0.06281	-0.11165	0.08462	0.06095
		0.06414	-0.11166	0.0845	0.06067
		0.0654	-0.11132	0.08438	0.06041
		0.0666	-0.11065	0.08425	0.06017
		0.06774	-0.10967	0.08412	0.05996
		0.0688	-0.10837	0.084	0.05977
		0.0698	-0.10676	0.08388	0.05962
		0.07074	-0.10483	0.08377	0.05949
		0.07164	-0.10254	0.08367	0.0594
		0.07243	-0.09997	0.08358	0.05934
		0.07315	-0.09714	0.08349	0.05931
		0.07382	-0.09408	0.08343	0.0593
		0.07442	-0.0908	0.08338	0.05933
		0.07498	-0.08735	0.08334	0.05938
		0.0755	-0.08371	0.08332	0.05946
		0.07597	-0.07992	0.08333	0.05957
		0.07641	-0.07596	0.08335	0.0597
		0.07684	-0.07179	0.0834	0.05984
		0.0772	-0.06755	0.08346	0.06001
		0.07755	-0.06322	0.08355	0.0602
		0.07787	-0.05882	0.08365	0.06039
		0.07819	-0.05438	0.08378	0.0606
		0.07851	-0.04991	0.08392	0.06081
		0.07883	-0.04543	0.08408	0.06102
		0.07915	-0.04093	0.08425	0.06124
		0.07949	-0.03642	0.08445	0.06146
		0.07985	-0.03183	0.08466	0.06167
		0.08019	-0.02734	0.08489	0.06187
		0.08055	-0.02289	0.08512	0.06207
		0.08092	-0.01849	0.08536	0.06225
		0.08131	-0.01415	0.08561	0.06242
		0.08173	-0.00986	0.08587	0.06258
		0.08216	-0.00564	0.08612	0.06272
		0.0826	-0.00147	0.08639	0.06284
		0.08306	0.00263	0.08665	0.06294
		0.08353	0.00676	0.08692	0.06302
		0.08398	0.01071	0.08718	0.06309
		0.08444	0.01457	0.08744	0.06313
		0.08489	0.01835	0.0877	0.06316
		0.08534	0.02205	0.08795	0.06317
		0.08577	0.02567	0.08819	0.06316
		0.08619	0.02922	0.08843	0.06313
		0.08659	0.0327	0.08866	0.06309
		0.08695	0.0361	0.08888	0.06304
		0.08726	0.03951	0.08911	0.06299
		0.08752	0.04272	0.08933	0.06292
		0.08774	0.04582	0.08954	0.06284
		0.0879	0.04885	0.08974	0.06276
		0.088	0.05179	0.08994	0.06268
		0.08804	0.05465	0.09014	0.06261
		0.08802	0.05743	0.09034	0.06253
		0.08793	0.06014	0.09054	0.06246
		0.08776	0.06275	0.09074	0.0624
		0.08748	0.06533	0.09095	0.06236
		0.08714	0.06772	0.09116	0.06232
		0.08671	0.06998	0.09137	0.06229
		0.08621	0.07214	0.09159	0.06229
		0.08563	0.07421	0.09183	0.0623
		0.08497	0.07618	0.09207	0.06232
		0.08424	0.07806	0.09232	0.06237
		0.08343	0.07983	0.09259	0.06243
		0.08254	0.08149	0.09287	0.06252
		0.08156	0.08306	0.09317	0.06261
		0.08053	0.08444	0.09348	0.06273
		0.07945	0.08568	0.0938	0.06287
		0.07831	0.08682	0.09414	0.06302
		0.07713	0.08784	0.09449	0.06319
		0.07591	0.08876	0.09486	0.06337
		0.07465	0.08958	0.09524	0.06357
		0.07337	0.09028	0.09562	0.06377
		0.07205	0.09085	0.09602	0.06398
		0.07068	0.09127	0.09642	0.06418
		0.06933	0.09155	0.09682	0.06439
		0.06797	0.0917	0.09722	0.06459
		0.06662	0.09175	0.09762	0.0648
		0.06528	0.0917	0.09802	0.06499
		0.06395	0.09155	0.09842	0.06518
		0.06263	0.09131	0.0988	0.06536
		0.06133	0.09095	0.09917	0.06552
		0.06004	0.09046	0.09951	0.06565
		0.05873	0.08976	0.09982	0.06573
		0.05749	0.08897	0.1001	0.0658
		0.05627	0.08807	0.10036	0.06585
		0.05509	0.08706	0.10057	0.06586
		0.05393	0.08594	0.10076	0.06584
		0.0528	0.08472	0.1009	0.0658
		0.0517	0.08339	0.101	0.06571
		0.05061	0.08192	0.10105	0.06558
		0.04954	0.08027	0.10104	0.06539
		0.04844	0.07831	0.10094	0.06512
		0.0474	0.07628	0.1008	0.06482
		0.04637	0.07409	0.1006	0.06448
		0.04535	0.07173	0.10033	0.06409
		0.04433	0.06921	0.1	0.06365
		0.04331	0.06652	0.09961	0.06317
		0.04229	0.06363	0.09916	0.06263
		0.04125	0.06052	0.09863	0.06203
		0.04019	0.05714	0.09802	0.06136
		0.03907	0.05331	0.0973	0.06057
		0.03797	0.04937	0.09654	0.05975
		0.03685	0.04517	0.0957	0.05887
		0.0357	0.04071	0.0948	0.05793
		0.03453	0.03599	0.09384	0.05694
		0.03332	0.03101	0.09282	0.05588
		0.03208	0.02574	0.09174	0.05476
		0.03081	0.02016	0.09059	0.05356
		0.02949	0.01424	0.08937	0.05227
		0.02812	0.00778	0.08803	0.0508
		0.02676	0.00118	0.08668	0.04932
		0.02538	-0.00571	0.08527	0.04776
		0.02398	-0.01288	0.08382	0.04613
		0.02255	-0.02034	0.08233	0.04441
		0.02111	-0.02806	0.0808	0.04262
		0.01966	-0.03606	0.07923	0.04074
		0.0182	-0.04434	0.07761	0.03876
		0.01675	-0.0529	0.07595	0.03666
		0.01529	-0.06191	0.07418	0.03434
		0.01389	-0.07094	0.07243	0.03201
		0.01251	-0.08012	0.07065	0.02957
		0.01118	-0.08945	0.06885	0.02704
		0.00988	-0.09891	0.06703	0.02441
		0.00863	-0.10847	0.06518	0.02168
		0.00743	-0.11812	0.06332	0.01885
		0.0063	-0.12783	0.06143	0.0159
		0.00524	-0.13758	0.0595	0.01281
		0.00427	-0.14754	0.05746	0.00946
		0.00341	-0.15721	0.05547	0.00611
		0.00265	-0.16677	0.05347	0.00266
		0.002	-0.1762	0.05145	-0.000893531
		0.00145	-0.18547	0.04941	-0.00454
		0.001	-0.19456	0.04736	-0.00828
		0.000667683	-0.20346	0.04529	-0.01213
		0.000451571	-0.21214	0.04319	-0.01609
		0.000360543	-0.22058	0.04104	-0.02017
		0.000399847	-0.22894	0.03877	-0.02451
		0.000576697	-0.23673	0.03656	-0.02881
		0.000881225	-0.24415	0.03433	-0.03317
		0.00131	-0.2512	0.03207	-0.03761
		0.00185	-0.25788	0.0298	-0.04211
		0.0025	-0.26421	0.02749	-0.04667
		0.00326	-0.27016	0.02516	-0.05129
		0.00412	-0.27576	0.02278	-0.05599
		0.00508	-0.28099	0.02034	-0.06077
		0.00615	-0.28606	0.01774	-0.06578
		0.00731	-0.29048	0.01521	-0.07068
		0.00855	-0.2945	0.01265	-0.07559
		0.00986	-0.29816	0.01006	-0.08052
		0.01122	-0.30147	0.00743	-0.08547
		0.01264	-0.30449	0.00477	-0.09042
		0.0141	-0.30723	0.00205	-0.0954
		0.01559	-0.30972	-0.000711589	-0.10041
		0.0171	-0.31201	-0.00355	-0.10545
		0.01861	-0.31433	-0.00658	-0.11072
		0.02013	-0.31621	-0.00953	-0.11579
		0.02165	-0.31791	-0.01252	-0.12084
		0.02315	-0.31949	-0.01554	-0.12588
		0.02462	-0.32099	-0.0186	-0.13089
		0.02606	-0.32245	-0.02171	-0.1359
		0.02745	-0.32392	-0.02486	-0.14091
		0.02879	-0.32545	-0.02808	-0.14593
		0.03006	-0.32707	-0.03138	-0.15098
		0.03124	-0.32907	-0.0349	-0.15628
		0.03235	-0.33094	-0.03833	-0.16136
		0.03337	-0.33295	-0.0418	-0.16642
		0.03432	-0.33511	-0.04531	-0.17146
		0.03518	-0.33748	-0.04886	-0.1765
		0.03595	-0.34007	-0.05245	-0.18154
		0.03663	-0.34292	-0.0561	-0.18661
		0.0372	-0.34608	-0.05983	-0.19173
		0.03764	-0.34957	-0.06365	-0.19691
		0.03792	-0.35366	-0.06774	-0.20242
		0.03811	-0.35782	-0.07172	-0.20772
		0.03818	-0.36226	-0.07575	-0.21304
		0.03815	-0.36699	-0.07983	-0.21838
		0.03802	-0.37202	-0.08396	-0.22377
		0.03778	-0.37734	-0.08816	-0.22921
		0.03744	-0.38298	-0.09244	-0.23472
		0.03697	-0.38895	-0.09681	-0.24035
		0.03635	-0.39528	-0.10131	-0.24611
		0.0355	-0.40226	-0.10614	-0.25231
		0.03458	-0.40924	-0.11086	-0.25833
		0.03354	-0.41646	-0.11566	-0.26442
		0.03237	-0.4239	-0.12054	-0.2706
		0.0311	-0.43155	-0.1255	-0.27689
		0.02971	-0.4394	-0.13057	-0.28329
		0.0282	-0.44745	-0.13574	-0.28983
		0.02654	-0.45573	-0.14106	-0.29654
		0.0247	-0.46428	-0.14654	-0.30347
		0.02253	-0.47343	-0.15243	-0.31097
		0.0203	-0.48244	-0.15823	-0.31831
		0.01792	-0.49158	-0.16414	-0.3258
		0.01537	-0.50085	-0.17017	-0.33344
		0.01267	-0.51023	-0.17634	-0.34126
		0.00981	-0.51975	-0.18264	-0.34925
		0.00676	-0.52941	-0.1891	-0.35746
		0.0035	-0.53927	-0.19573	-0.36592
		-4.14546e-06	-0.54936	-0.20257	-0.37466
		-0.00396	-0.56012	-0.20989	-0.38409
		-0.008	-0.57067	-0.21711	-0.39339
		-0.01227	-0.58139	-0.22448	-0.40291
		-0.01677	-0.59228	-0.23199	-0.41265
		-0.02151	-0.60336	-0.23967	-0.42263
		-0.02649	-0.61466	-0.2475	-0.43287
		-0.03173	-0.6262	-0.25551	-0.44338
		-0.03726	-0.63804	-0.26371	-0.45419
		-0.04311	-0.65024	-0.27211	-0.46534
		-0.04949	-0.66324	-0.28097	-0.47721
		-0.05598	-0.67612	-0.28971	-0.48899
		-0.06275	-0.68929	-0.29858	-0.50101
		-0.06981	-0.70278	-0.30758	-0.51329
		-0.07714	-0.7166	-0.31671	-0.52584
		-0.08475	-0.73078	-0.32597	-0.53866
		-0.09264	-0.74532	-0.33536	-0.55175
		-0.10082	-0.76025	-0.34487	-0.56513
		-0.1093	-0.7756	-0.35451	-0.57879
		-0.11826	-0.79173	-0.36446	-0.59305
		-0.12727	-0.80778	-0.37422	-0.60716
		-0.1365	-0.82411	-0.384	-0.62144
		-0.14594	-0.84073	-0.3938	-0.63587
		-0.15557	-0.85765	-0.40361	-0.65047
		-0.16538	-0.87483	-0.41344	-0.66521
		-0.17535	-0.89227	-0.42326	-0.68008
		-0.18545	-0.90992	-0.43304	-0.69503
		-0.19567	-0.92772	-0.44276	-0.71004
		-0.20608	-0.94587	-0.45251	-0.72524
		-0.21635	-0.96369	-0.46192	-0.74009
		-0.2266	-0.98144	-0.47114	-0.75481
		-0.23681	-0.9991	-0.48018	-0.76939
		-0.24696	-1.01665	-0.48903	-0.78382
		-0.25703	-1.03403	-0.49769	-0.79806
		-0.26696	-1.05118	-0.5061	-0.81207
		-0.27672	-1.06799	-0.51424	-0.82576
		-0.28624	-1.08434	-0.52203	-0.83904
		-0.29549	-1.10023	-0.52948	-0.85187
		-0.30429	-1.11526	-0.53639	-0.86398
		-0.3127	-1.12958	-0.54286	-0.87548
		-0.32071	-1.14317	-0.54888	-0.88636
		-0.32831	-1.15601	-0.55447	-0.89663
		-0.33547	-1.16805	-0.55961	-0.90624
		-0.34214	-1.17922	-0.56426	-0.91512
		-0.34826	-1.18937	-0.56837	-0.92317
		-0.35374	-1.19838	-0.57186	-0.93025
		-0.3585	-1.20603	-0.57463	-0.93616
		-0.3625	-1.21236	-0.5767	-0.94099
		-0.36577	-1.21738	-0.5781	-0.94472
		-0.36832	-1.22114	-0.57886	-0.94739
		-0.37017	-1.22365	-0.57898	-0.94901
		-0.3713	-1.2249	-0.57846	-0.94955
		-0.37168	-1.22483	-0.57729	-0.94897
		-0.37126	-1.22335	-0.5754	-0.94716
		-0.36998	-1.22033	-0.57274	-0.94402
		-0.36768	-1.21542	-0.56911	-0.93922
		-0.36453	-1.20912	-0.56479	-0.93321
		-0.36054	-1.20135	-0.55972	-0.92588
		-0.35573	-1.19218	-0.55395	-0.91731
		-0.35014	-1.18171	-0.54752	-0.90755
		-0.34381	-1.16995	-0.54043	-0.89662
		-0.33672	-1.15689	-0.53268	-0.8845
		-0.32886	-1.1425	-0.52426	-0.87115
		-0.3202	-1.12667	-0.5151	-0.85649
		-0.31058	-1.10894	-0.50497	-0.84011
		-0.30035	-1.09028	-0.49437	-0.82285
		-0.28946	-1.07045	-0.48318	-0.8045
		-0.27796	-1.04957	-0.47145	-0.78515
		-0.26594	-1.02774	-0.45923	-0.76489
		-0.25341	-1.005	-0.44654	-0.74378
		-0.24043	-0.98138	-0.4334	-0.72184
		-0.227	-0.95686	-0.41981	-0.69906
		-0.21314	-0.93138	-0.40575	-0.67543
		-0.19869	-0.90433	-0.39094	-0.65048
		-0.18414	-0.87712	-0.37607	-0.62536
		-0.16938	-0.84931	-0.36094	-0.59975
		-0.15446	-0.821	-0.34559	-0.57373
		-0.13945	-0.79225	-0.33006	-0.54737
		-0.1244	-0.76311	-0.31439	-0.52075
		-0.10935	-0.73359	-0.2986	-0.4939
		-0.09433	-0.70369	-0.2827	-0.46684
		-0.0794	-0.67336	-0.26668	-0.43958
		-0.06437	-0.64185	-0.2502	-0.41157
		-0.04981	-0.61091	-0.23413	-0.38423
		-0.03554	-0.5799	-0.21816	-0.35705
		-0.02159	-0.54885	-0.20231	-0.33009
		-0.008	-0.51778	-0.1866	-0.30337
		0.00522	-0.48671	-0.17103	-0.27693
		0.01803	-0.45564	-0.15563	-0.25079
		0.0304	-0.42454	-0.14039	-0.22496
		0.0423	-0.39338	-0.12531	-0.19943
		0.05392	-0.36131	-0.10999	-0.17358
		0.06468	-0.33031	-0.0954	-0.14897
		0.07483	-0.29957	-0.08113	-0.12494
		0.08438	-0.26907	-0.06717	-0.10147
		0.09336	-0.23878	-0.0535	-0.07854
		0.10177	-0.20869	-0.04011	-0.05612
		0.10961	-0.17878	-0.02699	-0.03421
		0.11688	-0.14904	-0.01412	-0.01278
		0.12357	-0.11943	-0.00149	0.0082
		0.12989	-0.08908	0.01133	0.0294
		0.1353	-0.06006	0.02336	0.04925
		0.1401	-0.03147	0.03506	0.06847
		0.14434	-0.00325	0.04646	0.08716
		0.14808	0.02464	0.05762	0.10538
		0.15135	0.05224	0.06856	0.12319
		0.15419	0.07956	0.07931	0.14063
		0.1566	0.10662	0.0899	0.15774
		0.15862	0.13343	0.10035	0.17456
		0.16045	0.16084	0.11107	0.19174
		0.16164	0.18682	0.12114	0.2078
		0.16247	0.21228	0.131	0.22347
		0.16301	0.23729	0.14072	0.23883
		0.16332	0.26191	0.15033	0.25398
		0.16346	0.28618	0.15988	0.26897
		0.16345	0.31012	0.16938	0.28384
		0.16332	0.33374	0.17886	0.29862
		0.16311	0.35705	0.18833	0.31333
		0.16299	0.38081	0.19814	0.32854
		0.16261	0.40317	0.20748	0.34293
		0.16219	0.42497	0.21673	0.35713
		0.16179	0.44631	0.22593	0.37122
		0.16144	0.46725	0.23513	0.38526
		0.16119	0.48784	0.24433	0.39928
		0.16105	0.50809	0.25355	0.41329
		0.16104	0.52801	0.26279	0.42729
		0.16117	0.54762	0.27203	0.44127
		0.16157	0.56757	0.28153	0.45566
		0.16199	0.58626	0.29063	0.46936
		0.16256	0.60443	0.29962	0.48288
		0.16331	0.6222	0.30852	0.49624
		0.16424	0.63961	0.31736	0.50949
		0.16536	0.65673	0.32613	0.52263
		0.16667	0.67356	0.33483	0.53564
		0.16817	0.69011	0.34342	0.54849
		0.16986	0.70638	0.35188	0.56114
		0.17176	0.72287	0.36038	0.57387
		0.17376	0.73831	0.3684	0.58585
		0.1759	0.75331	0.37616	0.59745
		0.17816	0.76795	0.38368	0.60869
		0.18055	0.7823	0.39097	0.61959
		0.18303	0.79639	0.39802	0.63014
		0.18561	0.81022	0.40482	0.64032
		0.18826	0.82377	0.41133	0.6501
		0.19095	0.83702	0.41752	0.65942
		0.19367	0.85031	0.42348	0.66844
		0.19637	0.86269	0.42886	0.67661
		0.19905	0.87463	0.43384	0.68418
		0.2017	0.88617	0.43843	0.6912
		0.2043	0.89737	0.44264	0.6977
		0.20682	0.90824	0.44649	0.70368
		0.20926	0.91877	0.44996	0.70912
		0.21158	0.9289	0.45303	0.71401
		0.21376	0.9386	0.45568	0.7183
		0.21575	0.94803	0.45794	0.72207
		0.21758	0.95658	0.45964	0.72503
		0.21922	0.96455	0.46089	0.72735
		0.22067	0.97199	0.46174	0.7291
		0.22192	0.97893	0.46221	0.73032
		0.22296	0.98537	0.46232	0.73104
		0.22379	0.99129	0.46208	0.73126
		0.22437	0.99664	0.46147	0.73097
		0.2247	1.00135	0.46048	0.73015
		0.2247	1.00546	0.4591	0.7288
		0.22447	1.00869	0.45733	0.72687
		0.22398	1.0112	0.45522	0.72445
		0.22323	1.01304	0.45282	0.72162
		0.22225	1.01425	0.45016	0.71843
		0.22102	1.01484	0.44727	0.7149
		0.21955	1.0148	0.44415	0.71105
		0.21784	1.01408	0.44081	0.70686
		0.21585	1.01264	0.43723	0.70234
		0.21354	1.01042	0.43334	0.69738
		0.21103	1.00743	0.42929	0.69217
		0.20829	1.00375	0.42507	0.68669
		0.20535	0.99944	0.42071	0.68099
		0.20222	0.99453	0.41623	0.67512
		0.19891	0.98907	0.41166	0.66909
		0.19542	0.98306	0.40699	0.6629
		0.19176	0.97648	0.40222	0.65655
		0.18792	0.96932	0.39733	0.65
		0.18381	0.96142	0.39219	0.64309
		0.17963	0.95309	0.38707	0.63617
		0.17533	0.9443	0.38188	0.62912
		0.17093	0.9351	0.37664	0.62197
		0.16643	0.92555	0.37135	0.61474
		0.16186	0.91569	0.36603	0.60742
		0.15721	0.90553	0.36065	0.60001
		0.15249	0.89508	0.3552	0.59247
		0.1477	0.88431	0.34966	0.58478
		0.14274	0.87302	0.34384	0.57669
		0.13784	0.86173	0.33813	0.56871
		0.13293	0.85029	0.33236	0.56063
		0.12802	0.83874	0.32654	0.55246
		0.12312	0.82712	0.32066	0.54419
		0.11823	0.81545	0.31472	0.53582
		0.11335	0.80374	0.3087	0.52732
		0.10849	0.79199	0.30257	0.51868
		0.10364	0.78017	0.29633	0.50986
		0.09868	0.76799	0.28976	0.50058
		0.09391	0.75614	0.28331	0.49146
		0.0892	0.74436	0.2768	0.48224
		0.08455	0.73265	0.2702	0.47291
		0.07997	0.72103	0.26352	0.46347
		0.07545	0.70948	0.25676	0.45391
		0.07099	0.698	0.24989	0.44423
		0.06659	0.68657	0.24292	0.43441
		0.06225	0.67516	0.23584	0.42444
		0.05783	0.66341	0.22843	0.41404
		0.05363	0.65212	0.22119	0.40388
		0.04954	0.64094	0.21391	0.39368
		0.04553	0.62986	0.20659	0.38344
		0.04159	0.61884	0.19922	0.37316
		0.03772	0.60788	0.19182	0.36285
		0.03391	0.59695	0.18437	0.35249
		0.03016	0.58603	0.17689	0.34211
		0.02646	0.57509	0.16937	0.33171
		0.02269	0.56375	0.16163	0.32101
		0.01913	0.55287	0.15416	0.3107
		0.01566	0.54206	0.14675	0.3005
		0.01225	0.53128	0.1394	0.2904
		0.00889	0.52052	0.13212	0.28041
		0.00558	0.50976	0.1249	0.27053
		0.0023	0.49898	0.11776	0.26076
		-0.000946077	0.48817	0.1107	0.25112
		-0.00417	0.47732	0.10372	0.24161
		-0.00747	0.46607	0.09668	0.23199
		-0.0106	0.45527	0.09	0.22289
		-0.01367	0.44454	0.08351	0.21405
		-0.01671	0.43386	0.07719	0.20545
		-0.01972	0.42322	0.07104	0.19708
		-0.02271	0.41259	0.06505	0.18892
		-0.02568	0.402	0.05923	0.18098
		-0.02864	0.39143	0.05358	0.17327
		-0.03159	0.38088	0.0481	0.16577
		-0.03461	0.37004	0.04265	0.15826
		-0.03749	0.35971	0.03762	0.15132
		-0.04031	0.34954	0.03283	0.14468
		-0.0431	0.33952	0.02825	0.13829
		-0.04586	0.32963	0.02387	0.13215
		-0.0486	0.31986	0.01967	0.12622
		-0.05131	0.31023	0.01565	0.1205
		-0.05399	0.30072	0.01181	0.11498
		-0.05662	0.29135	0.00814	0.10964
		-0.05929	0.28184	0.0045	0.10426
		-0.06179	0.2729	0.00124	0.09936
		-0.06422	0.26422	-0.00183	0.09469
		-0.06658	0.25576	-0.00473	0.09019
		-0.06888	0.24752	-0.00749	0.08583
		-0.07111	0.23948	-0.01011	0.0816
		-0.07327	0.23163	-0.01263	0.07747
		-0.07535	0.22397	-0.01503	0.07343
		-0.07734	0.2165	-0.01733	0.06947
		-0.07928	0.20894	-0.01966	0.0654
		-0.08104	0.20195	-0.02173	0.06166
		-0.08269	0.19521	-0.02369	0.05801
		-0.08421	0.18869	-0.02557	0.05443
		-0.08563	0.18236	-0.02739	0.05089
		-0.08695	0.17621	-0.02917	0.04738
		-0.08815	0.1702	-0.03091	0.04387
		-0.08923	0.16434	-0.03262	0.04037
		-0.0902	0.1586	-0.03431	0.03687
		-0.09107	0.15275	-0.03608	0.03323
		-0.09176	0.14733	-0.0377	0.02979
		-0.09232	0.14208	-0.03928	0.0264
		-0.09275	0.13695	-0.04084	0.02302
		-0.09307	0.13191	-0.0424	0.01965
		-0.09328	0.12693	-0.04397	0.01628
		-0.09339	0.12201	-0.04554	0.01291
		-0.0934	0.11713	-0.04713	0.00954
		-0.0933	0.11227	-0.04873	0.00617
		-0.09313	0.10723	-0.0504	0.00272
		-0.09283	0.10248	-0.05198	-0.000557157
		-0.09244	0.09779	-0.05355	-0.00377
		-0.09198	0.09313	-0.05512	-0.00693
		-0.09145	0.08847	-0.05668	-0.01003
		-0.09087	0.0838	-0.05825	-0.0131
		-0.09024	0.07912	-0.05982	-0.0161
		-0.08958	0.07442	-0.0614	-0.01905
		-0.08888	0.0697	-0.06296	-0.02193
		-0.08817	0.06481	-0.06458	-0.02481
		-0.08741	0.06014	-0.0661	-0.02749
		-0.08665	0.0555	-0.0676	-0.03004
		-0.08589	0.05088	-0.06907	-0.03249
		-0.08514	0.04627	-0.07051	-0.03483
		-0.08441	0.04167	-0.07194	-0.03707
		-0.0837	0.03709	-0.07333	-0.03921
		-0.08302	0.03252	-0.0747	-0.04124
		-0.08238	0.028	-0.07603	-0.04316
		-0.08177	0.02342	-0.07737	-0.04503
		-0.0812	0.01907	-0.07861	-0.04669
		-0.08068	0.01483	-0.0798	-0.04822
		-0.0802	0.0107	-0.08094	-0.04963
		-0.07978	0.00666	-0.08204	-0.05094
		-0.07941	0.00273	-0.0831	-0.05214
		-0.0791	-0.00108	-0.08411	-0.05324
		-0.07883	-0.00476	-0.08508	-0.05426
		-0.07862	-0.0083	-0.086	-0.05519
		-0.07842	-0.01174	-0.08691	-0.05609
		-0.07829	-0.01489	-0.08772	-0.05684
		-0.0782	-0.01782	-0.08848	-0.0575
		-0.07814	-0.02055	-0.08919	-0.05809
		-0.07812	-0.02308	-0.08986	-0.05863
		-0.07812	-0.02542	-0.09049	-0.05913
		-0.07814	-0.02756	-0.09108	-0.05959
		-0.07818	-0.02949	-0.09163	-0.06002
		-0.07821	-0.03119	-0.09215	-0.06044
		-0.07821	-0.03273	-0.09265	-0.06088
		-0.07823	-0.03393	-0.09308	-0.06125
		-0.07824	-0.0349	-0.09347	-0.06161
		-0.07822	-0.03563	-0.09382	-0.06197
		-0.07818	-0.03616	-0.09415	-0.06234
		-0.0781	-0.03649	-0.09446	-0.06272
		-0.07798	-0.03662	-0.09474	-0.06313
		-0.07781	-0.03656	-0.095	-0.06357
		-0.07758	-0.03632	-0.09523	-0.06404
		-0.07726	-0.03594	-0.09546	-0.06457
		-0.0769	-0.03532	-0.09564	-0.06508
		-0.07648	-0.03454	-0.0958	-0.06563
		-0.07598	-0.03362	-0.09594	-0.06621
		-0.07542	-0.03259	-0.09606	-0.06682
		-0.07478	-0.03146	-0.09617	-0.06746
		-0.07407	-0.03025	-0.09627	-0.06814
		-0.07328	-0.02897	-0.09636	-0.06886
		-0.0724	-0.02764	-0.09643	-0.06961
		-0.07142	-0.0263	-0.09648	-0.0704
		-0.07039	-0.0249	-0.09651	-0.07119
		-0.0693	-0.02348	-0.09652	-0.07199
		-0.06813	-0.02209	-0.09652	-0.0728
		-0.06691	-0.02073	-0.0965	-0.07363
		-0.06563	-0.01942	-0.09648	-0.07446
		-0.06429	-0.01818	-0.09643	-0.07529
		-0.06291	-0.01702	-0.09638	-0.07613
		-0.06148	-0.01595	-0.0963	-0.07695
		-0.05998	-0.01498	-0.0962	-0.07778
		-0.05848	-0.01411	-0.09608	-0.07856
		-0.05696	-0.01335	-0.09594	-0.07932
		-0.05543	-0.01273	-0.09578	-0.08005
		-0.0539	-0.01223	-0.0956	-0.08075
		-0.05236	-0.01188	-0.0954	-0.08142
		-0.05083	-0.01166	-0.09519	-0.08205
		-0.04931	-0.01157	-0.09495	-0.08264
		-0.04781	-0.01161	-0.09469	-0.08318
		-0.04632	-0.01174	-0.09438	-0.08367
		-0.04488	-0.01201	-0.09407	-0.0841
		-0.04349	-0.0124	-0.09372	-0.08447
		-0.04215	-0.01288	-0.09336	-0.08479
		-0.04086	-0.01346	-0.09297	-0.08505
		-0.03963	-0.01412	-0.09256	-0.08526
		-0.03845	-0.01484	-0.09213	-0.08541
		-0.03734	-0.01559	-0.09168	-0.08551
		-0.03629	-0.01636	-0.09119	-0.08554
		-0.03528	-0.01708	-0.09067	-0.0855
		-0.03438	-0.01783	-0.09013	-0.08541
		-0.03356	-0.01854	-0.08957	-0.08525
		-0.0328	-0.0192	-0.08899	-0.08504
		-0.03212	-0.01979	-0.08839	-0.08478
		-0.03151	-0.02029	-0.08777	-0.08447
		-0.03097	-0.02068	-0.08713	-0.08411
		-0.03049	-0.02093	-0.08647	-0.08371
		-0.03007	-0.02102	-0.08579	-0.08325
		-0.0297	-0.02088	-0.08506	-0.08274
		-0.02941	-0.02059	-0.08434	-0.08218
		-0.02919	-0.02011	-0.0836	-0.08159
		-0.02902	-0.01942	-0.08285	-0.08095
		-0.02889	-0.01851	-0.08209	-0.08029
		-0.0288	-0.01738	-0.08132	-0.0796
		-0.02875	-0.01601	-0.08054	-0.07888
		-0.02872	-0.01441	-0.07974	-0.07813
		-0.02873	-0.01255	-0.07893	-0.07735
		-0.02873	-0.01041	-0.07808	-0.07653
		-0.02877	-0.00807	-0.07725	-0.07569
		-0.02883	-0.00551	-0.07642	-0.07484
		-0.0289	-0.00273	-0.07558	-0.07397
		-0.02897	0.000245961	-0.07474	-0.07309
		-0.02903	0.00341	-0.07389	-0.07219
		-0.02908	0.00674	-0.07304	-0.07128
		-0.02912	0.01024	-0.07219	-0.07037
		-0.02914	0.01387	-0.07133	-0.06943
		-0.02914	0.01764	-0.07044	-0.06847
		-0.02913	0.02146	-0.06958	-0.06751
		-0.02909	0.02534	-0.06872	-0.06656
		-0.02904	0.02925	-0.06787	-0.0656
		-0.02896	0.03316	-0.06701	-0.06464
		-0.02884	0.03704	-0.06616	-0.06368
		-0.0287	0.04089	-0.06531	-0.06271
		-0.02853	0.04465	-0.06446	-0.06175
		-0.02834	0.04831	-0.06361	-0.06078
		-0.02811	0.05186	-0.06273	-0.05979
		-0.02786	0.0552	-0.06188	-0.05883
		-0.0276	0.05836	-0.06104	-0.05787
		-0.02731	0.0613	-0.06021	-0.05692
		-0.02701	0.06403	-0.05938	-0.05598
		-0.02668	0.06651	-0.05855	-0.05504
		-0.02635	0.06874	-0.05773	-0.05411
		-0.026	0.0707	-0.05691	-0.05319
		-0.02565	0.07238	-0.05609	-0.05228
		-0.0253	0.07378	-0.05524	-0.05134
		-0.02496	0.07483	-0.05443	-0.05045
		-0.02462	0.07558	-0.05363	-0.04957
		-0.02429	0.07603	-0.05284	-0.04871
		-0.02397	0.07619	-0.05205	-0.04787
		-0.02367	0.07608	-0.05127	-0.04704
		-0.02339	0.0757	-0.05049	-0.04622
		-0.02313	0.07506	-0.04972	-0.04541
		-0.0229	0.07417	-0.04895	-0.04462
		-0.0227	0.07309	-0.04816	-0.04381
		-0.02254	0.07174	-0.04741	-0.04306
		-0.02241	0.07021	-0.04667	-0.04232
		-0.02232	0.06852	-0.04595	-0.04161
		-0.02227	0.0667	-0.04523	-0.04091
		-0.02225	0.06478	-0.04452	-0.04023
		-0.02227	0.06279	-0.04382	-0.03957
		-0.02234	0.06075	-0.04313	-0.03892
		-0.02244	0.05869	-0.04244	-0.03828
		-0.02259	0.05664	-0.04174	-0.03763
		-0.02278	0.05458	-0.04107	-0.03703
		-0.02301	0.05259	-0.04043	-0.03645
		-0.02328	0.05067	-0.03979	-0.03588
		-0.02358	0.04886	-0.03917	-0.03532
		-0.02391	0.04719	-0.03855	-0.03478
		-0.02427	0.04565	-0.03795	-0.03425
		-0.02466	0.04428	-0.03735	-0.03372
		-0.02508	0.04307	-0.03676	-0.0332
		-0.02552	0.04203	-0.03615	-0.03265
		-0.02598	0.04119	-0.03558	-0.03215
		-0.02646	0.04054	-0.03502	-0.03165
		-0.02695	0.04008	-0.03447	-0.03116
		-0.02744	0.03983	-0.03393	-0.03067
		-0.02794	0.03977	-0.03339	-0.03017
		-0.02845	0.03989	-0.03286	-0.02968
		-0.02895	0.04019	-0.03233	-0.02918
		-0.02944	0.04063	-0.03179	-0.02868
		-0.02994	0.04117	-0.03123	-0.02815
		-0.03041	0.04187	-0.0307	-0.02763
		-0.03088	0.04268	-0.03017	-0.02712
		-0.03133	0.04357	-0.02964	-0.0266
		-0.03176	0.04452	-0.02911	-0.02607
		-0.03217	0.04552	-0.02857	-0.02553
		-0.03255	0.04652	-0.02802	-0.02498
		-0.03292	0.0475	-0.02747	-0.02442
		-0.03325	0.04842	-0.0269	-0.02385
		-0.03357	0.04919	-0.0263	-0.02325
		-0.03385	0.04992	-0.02572	-0.02266
		-0.0341	0.05052	-0.02513	-0.02206
		-0.03432	0.05098	-0.02453	-0.02146
		-0.03452	0.05128	-0.02392	-0.02086
		-0.03469	0.05138	-0.0233	-0.02024
		-0.03484	0.05128	-0.02266	-0.01962
		-0.03496	0.05094	-0.02201	-0.019
		-0.03505	0.05034	-0.02135	-0.01836
		-0.03511	0.04941	-0.02065	-0.01771
		-0.03514	0.04826	-0.01997	-0.01708
		-0.03515	0.04684	-0.01928	-0.01646
		-0.03514	0.04515	-0.01858	-0.01584
		-0.03511	0.04319	-0.01788	-0.01523
		-0.03506	0.04097	-0.01717	-0.01462
		-0.03499	0.03847	-0.01645	-0.01402
		-0.0349	0.03571	-0.01573	-0.01343
		-0.03479	0.03269	-0.01501	-0.01286
		-0.03466	0.02936	-0.01426	-0.01228
		-0.03451	0.02586	-0.01354	-0.01173
		-0.03434	0.02217	-0.01283	-0.01121
		-0.03416	0.0183	-0.01212	-0.01071
		-0.03396	0.01428	-0.01142	-0.01023
		-0.03376	0.01012	-0.01073	-0.00977
		-0.03354	0.00586	-0.01004	-0.00933
		-0.0333	0.00151	-0.00937	-0.00891
		-0.03304	-0.0029	-0.00871	-0.00852
		-0.03275	-0.0074	-0.00805	-0.00813
		-0.03245	-0.01185	-0.00743	-0.00779
		-0.03213	-0.01626	-0.00682	-0.00747
		-0.03179	-0.02061	-0.00624	-0.00718
		-0.03143	-0.02489	-0.00568	-0.00691
		-0.03106	-0.02907	-0.00513	-0.00666
		-0.03066	-0.03312	-0.00461	-0.00643
		-0.03024	-0.03703	-0.0041	-0.00622
		-0.02979	-0.04078	-0.00362	-0.00602
		-0.02929	-0.04438	-0.00314	-0.00583
		-0.02878	-0.04772	-0.0027	-0.00567
		-0.02824	-0.05083	-0.00228	-0.00552
		-0.02767	-0.05371	-0.00189	-0.00538
		-0.02707	-0.05636	-0.00151	-0.00525
		-0.02645	-0.05878	-0.00115	-0.00513
		-0.02579	-0.06095	-0.000804523	-0.005
		-0.0251	-0.06289	-0.000472747	-0.00488
		-0.02438	-0.06457	-0.000153831	-0.00475
		-0.02359	-0.06604	0.00016605	-0.00461
		-0.02279	-0.0672	0.000456887	-0.00447
		-0.02196	-0.06812	0.000735485	-0.00433
		-0.0211	-0.06881	0.00101	-0.00418
		-0.02022	-0.0693	0.00127	-0.00402
		-0.0193	-0.06959	0.00153	-0.00385
		-0.01836	-0.06971	0.00179	-0.00365
		-0.01739	-0.06965	0.00204	-0.00345
		-0.01639	-0.06943	0.0023	-0.00323
		-0.01532	-0.06909	0.00256	-0.00299
		-0.01427	-0.06856	0.00281	-0.00274
		-0.01319	-0.0679	0.00306	-0.00248
		-0.0121	-0.06715	0.0033	-0.0022
		-0.011	-0.06633	0.00355	-0.00191
		-0.00988	-0.06545	0.0038	-0.00161
		-0.00874	-0.06454	0.00405	-0.0013
		-0.0076	-0.06359	0.0043	-0.000974464
		-0.00644	-0.06261	0.00455	-0.000647374
		-0.00523	-0.06162	0.0048	-0.000316667
		-0.00405	-0.0606	0.00504	9.77649e-06
		-0.00288	-0.05958	0.00527	0.000332207
		-0.0017	-0.05858	0.00549	0.000648685
		-0.000532205	-0.05761	0.00571	0.00095696
		0.000637212	-0.05668	0.00592	0.00125
		0.0018	-0.05579	0.00611	0.00154
		0.00297	-0.05494	0.00629	0.0018
		0.00413	-0.05412	0.00646	0.00204
		0.00533	-0.05331	0.00661	0.00226
		0.00647	-0.05254	0.00673	0.00244
		0.00761	-0.05181	0.00683	0.0026
		0.00873	-0.0511	0.00691	0.00272
		0.00984	-0.05042	0.00696	0.0028
		0.01095	-0.04978	0.00698	0.00285
		0.01204	-0.04914	0.00698	0.00286
		0.01312	-0.04852	0.00695	0.00283
		0.0142	-0.04789	0.0069	0.00276
		0.0153	-0.0472	0.00682	0.00264
		0.01635	-0.04653	0.0067	0.00249
		0.01739	-0.04583	0.00656	0.00229
		0.01841	-0.04511	0.00639	0.00205
		0.01942	-0.04436	0.00619	0.00178
		0.02043	-0.04357	0.00597	0.00147
		0.02142	-0.04273	0.00573	0.00113
		0.02241	-0.04183	0.00546	0.000753184
		0.02338	-0.04086	0.00518	0.000353843
		0.02438	-0.03974	0.0049	-6.44362e-05
		0.02533	-0.03861	0.0046	-0.000506427
		0.02626	-0.03741	0.00429	-0.000963947
		0.02718	-0.03614	0.00398	-0.00143
		0.02808	-0.03479	0.00366	-0.00191
		0.02898	-0.03336	0.00335	-0.00238
		0.02986	-0.03185	0.00305	-0.00286
		0.03073	-0.03025	0.00275	-0.00332
		0.03158	-0.02856	0.00248	-0.00377
		0.03244	-0.02671	0.00225	-0.00419
		0.03325	-0.02485	0.00203	-0.00459
		0.03404	-0.02291	0.00184	-0.00496
		0.0348	-0.02091	0.00169	-0.0053
		0.03554	-0.01884	0.00157	-0.0056
		0.03626	-0.01672	0.00149	-0.00587
		0.03696	-0.01453	0.00145	-0.00609
		0.03763	-0.01228	0.00146	-0.00626
		0.03828	-0.00996	0.00152	-0.00638
		0.0389	-0.00751	0.00166	-0.00643
		0.03947	-0.00508	0.00184	-0.00644
		0.04001	-0.00262	0.00207	-0.00638
		0.04051	-0.000133199	0.00236	-0.00627
		0.04097	0.00239	0.0027	-0.00611
		0.0414	0.00494	0.0031	-0.00589
		0.0418	0.00751	0.00355	-0.00562
		0.04216	0.01012	0.00406	-0.00529
		0.04248	0.01275	0.00462	-0.0049
		0.04277	0.01548	0.00526	-0.00445
		0.043	0.01815	0.00594	-0.00396
		0.04318	0.02082	0.00667	-0.00342
		0.04333	0.0235	0.00744	-0.00283
		0.04343	0.02619	0.00824	-0.00221
		0.0435	0.02888	0.00909	-0.00156
		0.04354	0.03158	0.00997	-0.000878799
		0.04353	0.03428	0.01088	-0.000166501
		0.04349	0.03699	0.01182	0.000573653
		0.0434	0.03975	0.01281	0.00135
		0.04326	0.04244	0.0138	0.00214
		0.04309	0.0451	0.01481	0.00293
		0.04288	0.04775	0.01583	0.00374
		0.04265	0.05038	0.01685	0.00454
		0.04238	0.053	0.01788	0.00535
		0.04209	0.0556	0.0189	0.00615
		0.04176	0.05817	0.01992	0.00695
		0.0414	0.0607	0.02095	0.00774
		0.041	0.06323	0.02198	0.00855
		0.04058	0.06564	0.02299	0.00933
		0.04012	0.06799	0.02398	0.0101
		0.03965	0.07028	0.02494	0.01085
		0.03915	0.0725	0.02589	0.01158
		0.03864	0.07465	0.02682	0.0123
		0.0381	0.07672	0.02773	0.013
		0.03754	0.0787	0.02862	0.01369
		0.03696	0.08057	0.0295	0.01436
		0.03634	0.08234	0.03038	0.01506
		0.03571	0.08395	0.0312	0.01571
		0.03506	0.08541	0.03201	0.01635
		0.03439	0.08673	0.03279	0.01698
		0.0337	0.08792	0.03354	0.01761
		0.033	0.08897	0.03429	0.01822
		0.03228	0.08987	0.03501	0.01884
		0.03155	0.0906	0.03572	0.01945
		0.03079	0.09116	0.03641	0.02007
		0.02998	0.09153	0.03712	0.02072
		0.02918	0.09169	0.03779	0.02135
		0.02836	0.09167	0.03844	0.02198
		0.02752	0.09145	0.03908	0.02262
		0.02667	0.09107	0.0397	0.02327
		0.0258	0.09051	0.04033	0.02392
		0.02492	0.08978	0.04094	0.02459
		0.02402	0.08887	0.04156	0.02528
		0.0231	0.08777	0.04217	0.02598
		0.02213	0.08647	0.0428	0.02673
		0.02118	0.085	0.0434	0.02746
		0.02022	0.08336	0.044	0.0282
		0.01925	0.08158	0.04459	0.02895
		0.01827	0.07966	0.04518	0.02971
		0.01728	0.07762	0.04576	0.03048
		0.01628	0.07547	0.04635	0.03127
		0.01528	0.0732	0.04694	0.03207
		0.01427	0.07083	0.04752	0.03287
		0.01324	0.06833	0.04813	0.03371
		0.01225	0.06577	0.04871	0.03453
		0.01126	0.06315	0.04928	0.03534
		0.01028	0.06048	0.04985	0.03615
		0.00931	0.05779	0.05041	0.03696
		0.00835	0.05508	0.05097	0.03776
		0.00741	0.05236	0.05152	0.03856
		0.00648	0.04964	0.05207	0.03935
		0.00558	0.04692	0.05261	0.04013
		0.0047	0.04418	0.05317	0.04092
		0.00386	0.04151	0.0537	0.04167
		0.00306	0.03889	0.05422	0.0424
		0.0023	0.03633	0.05473	0.04311
		0.00157	0.03382	0.05524	0.0438
		0.000878798	0.03138	0.05573	0.04448
		0.000228089	0.02902	0.05622	0.04513
		-0.000379412	0.02672	0.05671	0.04577
		-0.000939483	0.0245	0.05719	0.04638
		-0.00146	0.0223	0.05769	0.047
		-0.00191	0.02024	0.05817	0.04757
		-0.0023	0.01828	0.05863	0.04811
		-0.00265	0.0164	0.05909	0.04863
		-0.00294	0.01461	0.05955	0.04914
		-0.00319	0.0129	0.06001	0.04962
		-0.00338	0.01125	0.06046	0.05009
		-0.00353	0.00968	0.06092	0.05054
		-0.00362	0.00818	0.06138	0.05099
		-0.00366	0.00668	0.06186	0.05143
		-0.00363	0.00532	0.06232	0.05184
		-0.00356	0.00402	0.06278	0.05223
		-0.00344	0.00278	0.06325	0.05261
		-0.00328	0.00159	0.06371	0.05298
		-0.00308	0.000430849	0.06418	0.05335
		-0.00284	-0.000691378	0.06465	0.05371
		-0.00256	-0.00179	0.06512	0.05407
		-0.00225	-0.00286	0.0656	0.05442
		-0.00188	-0.00395	0.06609	0.05478
		-0.00149	-0.00497	0.06656	0.05512
		-0.00106	-0.00595	0.06703	0.05545
		-0.000606862	-0.00692	0.0675	0.05578
		-0.000132606	-0.00787	0.06796	0.0561
		0.000360508	-0.00882	0.06842	0.05642
		0.000871765	-0.00977	0.06888	0.05674
		0.0014	-0.01071	0.06933	0.05705
		0.00195	-0.01166	0.06977	0.05736
		0.00254	-0.01264	0.07021	0.05767
		0.00314	-0.01356	0.07062	0.05797
		0.00374	-0.01447	0.07102	0.05824
		0.00436	-0.01537	0.0714	0.05851
		0.00499	-0.01626	0.07176	0.05877
		0.00562	-0.01715	0.0721	0.05902
		0.00626	-0.01804	0.07243	0.05926
		0.00691	-0.01892	0.07273	0.05948
		0.00758	-0.01979	0.07302	0.05969
		0.0083	-0.02068	0.0733	0.05989
		0.009	-0.02152	0.07354	0.06006
		0.00972	-0.02234	0.07376	0.06021
		0.01045	-0.02315	0.07396	0.06034
		0.01119	-0.02394	0.07413	0.06046
		0.01195	-0.02472	0.07429	0.06055
		0.01272	-0.02548	0.07442	0.06063
		0.01352	-0.02624	0.07454	0.06068
		0.01434	-0.02698	0.07465	0.06072
		0.01522	-0.02772	0.07476	0.06075
		0.0161	-0.02842	0.07484	0.06075
		0.017	-0.02911	0.07491	0.06073
		0.01793	-0.02978	0.07498	0.06069
		0.01888	-0.03044	0.07504	0.06064
		0.01986	-0.0311	0.0751	0.06058
		0.02087	-0.03175	0.07516	0.0605
		0.02191	-0.03238	0.07523	0.06042
		0.02299	-0.03301	0.07531	0.06033
		0.02414	-0.03362	0.07541	0.06023
		0.02529	-0.0342	0.07552	0.06013
		0.02646	-0.03477	0.07564	0.06002
		0.02766	-0.03533	0.07578	0.05992
		0.02888	-0.03588	0.07594	0.05981
		0.03014	-0.03641	0.07613	0.05971
		0.03142	-0.03693	0.07634	0.05962
		0.03272	-0.03742	0.07658	0.05953
		0.03405	-0.03788	0.07685	0.05946
		0.03543	-0.03827	0.07717	0.0594
		0.03679	-0.03863	0.07751	0.05935
		0.03816	-0.03894	0.07787	0.05931
		0.03953	-0.03919	0.07827	0.05929
		0.04091	-0.03939	0.07869	0.05929
		0.04229	-0.03953	0.07915	0.0593
		0.04367	-0.0396	0.07963	0.05932
		0.04504	-0.03958	0.08014	0.05937
		0.0464	-0.03947	0.08068	0.05943
		0.04777	-0.03922	0.08125	0.05952
		0.04909	-0.03888	0.08183	0.05961
		0.05038	-0.03841	0.08242	0.05973
		0.05163	-0.03783	0.08303	0.05986
		0.05285	-0.03712	0.08365	0.06
		0.05404	-0.03629	0.08427	0.06015
		0.05519	-0.03532	0.08489	0.06032
		0.05629	-0.03421	0.08552	0.06049
		0.05735	-0.03294	0.08614	0.06068
		0.05837	-0.0315	0.08677	0.06087
		0.0593	-0.02993	0.08738	0.06107
		0.06018	-0.02822	0.08797	0.06127
		0.06099	-0.02637	0.08854	0.06148
		0.06175	-0.02438	0.08909	0.06168
		0.06244	-0.02226	0.08962	0.06188
		0.06307	-0.02003	0.09012	0.06208
		0.06365	-0.01768	0.0906	0.06227
		0.06415	-0.01523	0.09105	0.06247
		0.0646	-0.01267	0.09149	0.06266
		0.06496	-0.01006	0.09188	0.06284
		0.06525	-0.00739	0.09224	0.06301
		0.06548	-0.00468	0.09257	0.06317
		0.06565	-0.00195	0.09288	0.06333
		0.06577	0.000788858	0.09315	0.06348
		0.06583	0.00351	0.0934	0.06361
		0.06583	0.00621	0.09363	0.06375
		0.06579	0.00885	0.09383	0.06387
		0.06569	0.01142	0.09403	0.064
		0.06553	0.01388	0.0942	0.06411
		0.06532	0.01621	0.09435	0.06422
		0.06507	0.01841	0.09449	0.06432
		0.06478	0.02046	0.09462	0.06443
		0.06447	0.02235	0.09475	0.06453
		0.06413	0.02406	0.09487	0.06463
		0.06375	0.02558	0.095	0.06473
		0.06335	0.0269	0.09514	0.06484
		0.06292	0.028	0.0953	0.06496
		0.06246	0.02885	0.09546	0.06507
		0.06198	0.02946	0.09563	0.0652
		0.06149	0.02983	0.09581	0.06533
		0.06099	0.02999	0.09602	0.06547
		0.06048	0.02991	0.09625	0.06562
		0.05997	0.02962	0.0965	0.06578
		0.05944	0.02912	0.09677	0.06595
		0.05891	0.0284	0.09707	0.06614
		0.05835	0.0275	0.0974	0.06634
		0.0578	0.02638	0.09775	0.06655
		0.05724	0.0251	0.09811	0.06678
		0.05668	0.02367	0.0985	0.06701
		0.05612	0.02212	0.09891	0.06726
		0.05555	0.02047	0.09934	0.06752
		0.05499	0.01874	0.09979	0.06779
		0.05441	0.01695	0.10025	0.06807
		0.05383	0.01512	0.10072	0.06836
		0.05321	0.01327	0.10119	0.06865
		0.0526	0.01142	0.10167	0.06895
		0.05198	0.00961	0.10214	0.06925
		0.05135	0.00785	0.1026	0.06955
		0.05072	0.00618	0.10306	0.06986
		0.05006	0.00461	0.10351	0.07016
		0.0494	0.00316	0.10394	0.07046
		0.04871	0.00184	0.10434	0.07075
		0.048	0.000656104	0.10472	0.07102
		0.04723	-0.000412666	0.10505	0.07128
		0.04647	-0.00129	0.10534	0.07152
		0.04568	-0.00201	0.1056	0.07174
		0.04488	-0.00254	0.10581	0.07195
		0.04404	-0.00289	0.10597	0.07213
		0.04318	-0.00307	0.10609	0.0723
		0.0423	-0.00309	0.10616	0.07244
		0.04138	-0.00296	0.10617	0.07254
		0.04043	-0.0027	0.10612	0.07261
		0.03942	-0.00241	0.10598	0.07262
		0.03842	-0.00196	0.1058	0.0726
		0.03739	-0.00142	0.10554	0.07254
		0.03633	-0.00081063	0.10523	0.07244
		0.03525	-0.000159828	0.10486	0.07231
		0.03415	0.000508167	0.10443	0.07213
		0.03303	0.00116	0.10394	0.0719
		0.03188	0.00176	0.10339	0.07163
		0.03072	0.00226	0.10276	0.07129
		0.02951	0.00251	0.10205	0.07086
		0.02832	0.00272	0.1013	0.07039
		0.02713	0.00276	0.1005	0.06988
		0.02594	0.00261	0.09964	0.0693
		0.02475	0.00225	0.09874	0.06868
		0.02355	0.00165	0.0978	0.068
		0.02237	0.000782434	0.09681	0.06726
		0.02119	-0.000388304	0.09578	0.06646
		0.02002	-0.0019	0.0947	0.06559
		0.01885	-0.0039	0.09355	0.06459
		0.01773	-0.00614	0.09238	0.06356
		0.01665	-0.00873	0.0912	0.06247
		0.01559	-0.01166	0.08998	0.06133
		0.01457	-0.01495	0.08875	0.06012
		0.01359	-0.01859	0.0875	0.05886
		0.01264	-0.02258	0.08623	0.05754
		0.01174	-0.02693	0.08494	0.05615
		0.01088	-0.03166	0.08362	0.05468
		0.01005	-0.03687	0.08224	0.05306
		0.0093	-0.04229	0.08088	0.05143
		0.00862	-0.04798	0.07952	0.04974
		0.00799	-0.05393	0.07815	0.048
		0.00741	-0.06012	0.07678	0.0462
		0.0069	-0.06651	0.07541	0.04435
		0.00643	-0.07308	0.07403	0.04244
		0.00603	-0.07984	0.07264	0.04046
		0.00568	-0.08675	0.07123	0.03841
		0.00536	-0.09392	0.06975	0.03617
		0.00513	-0.10103	0.06831	0.03396
		0.00495	-0.10817	0.06688	0.0317
		0.00483	-0.11529	0.06544	0.02938
		0.00476	-0.12238	0.064	0.02702
		0.00473	-0.12942	0.06255	0.0246
		0.00474	-0.13637	0.06109	0.02213
		0.00478	-0.14325	0.05961	0.01959
[truncated: 6,281 more rows]

[truncated: 6 more sheets: Fig 3h, Fig 3i, Fig 3j, Fig 3k, Fig 3l, Fig 4]
